# Supplementary material for: Ezh2 inhibition in Kras-driven lung cancer amplifies inflammation and associated vulnerabilities
Source: J Exp Med. 2018 Dec 3;215(12):3115–35. doi: 10.1084/jem.20180801 (PMC6279402; doi:10.1084/jem.20180801)
Supplement: Table S1 (XLSX) [file JEM_20180801_TableS1.xlsx]

## Sheet: Table_1_normalized.txt
Table S1. Parallel in vivo/in vitro RNAi screen data
description#1	input	input	in vitro	in vitro	in vitro	in vitro	in vitro	in vitro	in vitro	in vitro	input	input	in vivo	in vivo	in vivo	in vivo	in vivo	in vivo	in vivo	in vivo	in vivo	in vivo
description#2	in vitro-input-A5#1	in vitro-input-B4#1	A5-DOX#(in vitro)1	A5-DOX#(in vitro)2	B4-DOX#(in vitro)1	B4-DOX#(in vitro)2	A5-IFN#(in vitro)1	A5-IFN#(in vitro)2	B4-IFN#(in vitro)1	B4-IFN#(in vitro)2	B4-(input)TACAAG	A5-(input)GTAGCC	B4-TGGTCA	B4-GCCTAA	B4-CACTGT	B4-CGTGAT	B4-ACATCG	A5-CTGATC	A5-TCAAGT	A5-ATTGGC	A5-GATCTG	A5-AAGCTA
TRCN0000094031:B3gnt7	15.2328	14.4664	14.8448	13.6082	14.4512	13.6532	14.8337	14.4269	14.828	13.9881	14.0891	13.4621	11.8851	12.739	13.1437	9.7584	11.5581	10.9117	13.1008	14.6979	12.514	14.6445
TRCN0000094030:B3gnt7	11.7308	10.3612	11.8048	12.6082	12.5363	12.7057	12.4281	12.995	12.6821	13.4476	11.7404	12.2646	7.44368	11.0027	10.4733	11.8865	9.33971	10.7405	13.1949	12.651	11.929	14.9506
TRCN0000094032:B3gnt7	12.8798	11.8979	12.8548	12.1931	13.3199	12.0683	12.6871	12.3873	12.052	9.83615	11.5698	10.9251	10.333	10.1824	8.21461	8.08854	6.44663	9.3979	9.67076	2.67242	10.777	11.4137
TRCN0000094033:B3gnt7	15.8585	16.2271	16.4084	15.8936	15.8024	15.5277	16.351	16.1431	16.3362	16.2549	15.5227	15.5515	10.7656	11.3596	13.9151	19.1178	13.0905	15.3626	14.5082	16.1285	14.099	15.0114
TRCN0000094029:B3gnt7	16.3247	16.2508	15.2285	14.6671	13.1412	11.7057	15.1491	14.8898	15.4235	14.4476	16.099	16.0506	9.00661	19.0166	14.5301	10.1527	11.3807	2.64598	9.02922	10.5523	11.929	2.746
TRCN0000081044:Inpp5d	15.3884	15.2136	15.1816	14.6379	15.5693	15.3077	14.6107	14.0248	14.7682	14.4476	14.4061	14.7733	6.15417	12.7279	10.5872	12.7271	9.49725	8.88545	12.5452	10.7728	10.929	12.4905
TRCN0000081047:Inpp5d	14.3603	13.2905	12.6003	13.2711	12.7425	13.5422	13.5443	13.58	13.2143	12.3101	13.7546	13.0068	2.83224	3.23602	3.25525	4.47711	3.48727	2.64598	2.6484	2.67242	10.777	8.57042
TRCN0000081045:Inpp5d	11.858	10.1711	9.02264	8.8712	12.4512	12.0683	9.83236	10.1105	11.1622	9.83615	9.85029	10.565	2.83224	8.97298	3.25525	8.79904	3.48727	2.64598	2.6484	2.67242	10.777	10.4526
TRCN0000081043:Inpp5d	15.9847	16.807	16.2259	17.0062	15.6167	16.5918	16.046	16.7173	16.3555	17.301	17.4405	17.5138	13.2095	13.7985	18.0763	13.3051	14.9668	15.7645	12.8214	15.7092	16.9514	15.9169
TRCN0000110359:Ugt1a7c	13.9483	12.8125	12.4253	13.1107	13.3734	13.3578	13.4782	13.2045	13.4541	11.9881	12.5873	13.6888	4.56921	9.97298	8.93082	9.02143	8.54617	2.64598	10.4939	10.5039	10.777	10.3074
TRCN0000110356:Ugt1a7c	15.0832	14.494	13.6454	13.2711	14.3933	14.4833	14.4155	14.6195	13.9756	14.8461	14.1293	14.4041	12.6985	7.84745	7.79957	8.32955	10.6505	10.6053	11.9552	9.87971	11.929	14.7718
TRCN0000110358:Ugt1a7c	14.1835	13.7695	14.7415	14.5468	14.9443	15.1837	14.0447	14.0966	14.5786	14.3101	13.1626	13.5233	8.30617	11.1824	14.6337	12.1837	9.8872	8.82035	13.9703	12.7192	12.514	13.4352
TRCN0000110357:Ugt1a7c	14.8786	14.1075	13.0172	14.2711	12.8673	14.5422	13.8634	15.0248	13.2245	14.5731	14.2904	12.7895	8.84222	10.7009	12.7042	7.43647	3.48727	2.64598	8.15795	10.5179	10.777	11.4754
TRCN0000110329:Ugt1a1	15.6157	15.2805	16.0079	17.9598	15.8248	17.7656	16.0855	17.6341	16.1006	18.178	14.4312	14.2846	13.0691	12.9654	15.0086	12.8818	10.9702	14.3759	12.2392	13.796	13.7364	16.8144
TRCN0000110328:Ugt1a1	11.5882	9.63607	3.82624	8.8712	3.95138	8.74633	2.18131	6.25805	11.4498	9.83615	11.2435	10.1837	2.83224	3.23602	3.25525	4.47711	3.48727	2.64598	9.58176	8.65731	10.777	2.898
TRCN0000110355:Ugt1a1	15.3904	15.9803	15.8833	15.3451	14.8447	14.2203	15.5984	15.3496	16.0318	15.6606	15.7776	16.531	10.3418	17.0199	15.9797	12.1914	12.3223	15.1575	12.8102	15.2124	13.929	12.9695
TRCN0000110345:Ugt1a1	15.9237	15.3739	16.2265	15.5151	15.745	15.3077	15.9578	15.6171	15.2559	14.5731	15.2246	15.3973	13.7541	14.3349	13.8574	13.3015	15.4353	13.9124	16.5484	15.8346	13.929	15.2602
TRCN0000110480:Ugt1a1	15.845	15.7658	16.2783	15.8434	15.9858	15.9964	15.8342	15.5974	16.034	15.48	15.2083	15.335	16.4074	13.1125	14.4887	13.4933	12.4785	12.4508	15.956	17.4392	14.099	14.3574
TRCN0000110330:Ugt1a1	16.9637	16.7422	17.2287	17.6562	17.277	17.5637	16.9912	17.2524	17.2459	17.5273	16.6744	16.6882	11.7122	14.9664	18.2019	11.4493	15.1765	15.0683	12.4206	12.4113	13.251	15.8324
TRCN0000093954:Ugt1a1	16.7706	16.9006	15.7277	15.4326	15.182	14.9858	15.9507	15.8797	15.962	15.895	16.1927	16.4665	12.3039	18.181	16.7713	15.2962	14.9002	14.5437	14.7125	16.4388	17.6839	17.2325
TRCN0000110325:Ugt1a1	15.5935	15.3991	15.6568	15.0676	15.6579	15.3741	15.8482	15.59	15.9891	15.4476	15.2135	15.545	10.3418	15.5633	13.1007	15.6382	16.1216	14.5711	13.8109	12.9343	17.4368	15.0977
TRCN0000093944:Ugt1a1	17.1269	17.7166	16.2217	16.1317	17.2532	17.3862	17.0684	16.9865	16.9707	17.5504	17.8658	18.0232	13.1174	17.0675	17.4131	18.8212	14.3774	16.4007	15.0637	16.1039	15.514	15.0166
TRCN0000110350:Ugt1a1	16.0885	16.4392	16.6037	16.0566	15.881	15.2559	16.5018	16.5937	16.588	16.4144	15.6466	16.3565	7.50781	14.2768	14.8172	13.0128	16.8946	15.5676	17.1398	14.6184	15.0165	14.9526
TRCN0000028750:Cxcr4	15.5388	15.8267	15.5028	14.8046	15.8755	15.0276	15.9865	15.5974	16.0326	14.8461	16.0343	16.2213	14.796	13.3495	12.7779	12.8675	14.628	11.5495	12.9335	14.9039	14.929	15.8367
TRCN0000028749:Cxcr4	14.8119	13.9237	12.9119	8.8712	14.1325	13.9427	13.35	13.1105	14.1164	12.5731	14.0298	13.9579	2.83224	3.23602	9.61671	4.62911	9.28313	6.70488	9.90892	12.5318	10.777	11.4754
TRCN0000028678:Cxcr4	16.2171	16.4358	16.6108	16.1831	15.421	14.8052	15.9796	15.7093	15.6226	14.6886	16.2451	16.543	13.7375	10.5479	16.0352	12.809	12.3975	16.2552	15.037	16.8198	16.8832	12.9815
TRCN0000028704:Cxcr4	16.0874	16.4782	16.1143	15.4661	15.4	14.7057	16.0489	15.658	15.6503	15.1581	16.7205	16.3592	2.98424	9.57784	6.99222	15.29	13.6365	9.38295	7.88786	10.1282	13.514	2.746
TRCN0000028724:Cxcr4	16.1954	16.47	14.9775	14.1931	14.7684	13.8052	15.6299	15.2077	15.0463	14.4476	15.9321	16.1026	10.4999	3.23602	10.9308	9.15268	11.8729	2.64598	11.7311	10.0241	10.777	2.746
TRCN0000077717:Rassf5	11.3839	10.8793	9.73314	8.8712	11.7129	8.74633	11.2009	9.57998	10.7186	10.9881	12.1799	8.40925	7.15417	8.70995	12.3201	9.32955	11.5935	13.3904	14.4917	12.0241	12.929	15.0516
TRCN0000077716:Rassf5	12.6037	10.6507	12.2356	10.0232	12.0388	9.89834	12.0047	11.4975	11.8692	12.5731	13.5757	12.3043	9.1937	9.43241	10.0938	6.21408	10.0143	7.55287	10.6269	11.0192	10.777	11.4905
TRCN0000077714:Rassf5	16.4913	16.541	15.8143	15.6082	16.1163	16.282	16.3642	16.4572	16.2428	16.5273	16.2768	15.9851	11.8669	18.4381	15.5674	13.2178	15.4231	16.2522	15.0382	15.6874	14.251	14.1524
TRCN0000077715:Rassf5	11.2162	11.3701	9.14817	8.8712	10.2733	8.74633	9.92277	8.73198	9.24466	9.83615	12.301	11.8664	8.41051	6.19537	8.26524	4.47711	14.112	3.79799	9.95015	7.28386	12.514	11.9721
TRCN0000077713:Rassf5	14.4031	13.2062	13.2427	12.6082	14.5679	14.7312	12.7502	12.4975	13.5135	12.5731	13.9057	13.6036	7.44368	11.5378	12.3111	11.5833	12.1862	9.82035	15.0379	15.4982	12.929	15.1975
TRCN0000067369:Ifngr1	15.5311	15.4078	15.6713	15.6526	15.2834	15.0882	15.6844	15.6023	15.4312	15.6029	15.2139	15.2968	7.89113	10.7367	13.5772	11.7271	17.1917	13.034	15.7845	14.9789	12.514	15.5464
TRCN0000067372:Ifngr1	16.7328	17.7585	17.2414	16.6082	17.7122	16.9911	17.0324	16.6048	17.1154	17.4311	17.2973	17.2485	12.6847	12.9636	13.6973	15.877	15.7931	16.9441	15.554	14.237	15.099	18.1529
TRCN0000067371:Ifngr1	16.5453	16.6393	15.6405	15.5931	14.8424	14.2559	16.2707	16.0339	15.611	15.3457	16.5855	16.6912	12.225	14.6138	11.958	9.4871	12.6166	9.32155	13.2973	12.3675	16.177	11.3858
TRCN0000067370:Ifngr1	13.4567	11.7493	14.0103	19.2829	13.8507	19.2293	13.1785	17.9742	13.6821	19.0888	12.8088	12.3708	12.0122	14.0073	12.3468	11.4995	12.4337	12.2513	13.5711	13.1005	10.777	13.7134
TRCN0000067368:Ifngr1	16.3031	17.4887	16.984	16.5624	16.5473	15.8052	17.2232	16.7764	17.0088	16.6886	18.0468	17.7572	15.1958	16.5817	16.6513	18.0124	17.992	18.2712	18.5702	15.8756	18.3966	17.0001
TRCN0000032368:Ggt5	13.6351	12.0982	13.0631	11.3451	13.5826	12.3578	13.0731	12.5999	13.3036	12.7955	13.593	11.2768	9.58416	9.06044	7.57718	9.32955	11.3875	11.6021	12.2119	13.4271	10.777	14.5173
TRCN0000032365:Ggt5	14.3167	13.2881	12.0868	10.0232	12.2135	8.74633	13.1557	12.4544	13.3967	9.83615	13.4654	12.3626	2.98424	6.97298	8.86669	14.536	10.3117	4.79799	9.65838	7.99435	10.777	2.746
TRCN0000032366:Ggt5	14.8673	15.061	14.7365	13.8812	15.0474	14.9858	15.387	15.0647	15.7418	15.4476	14.8924	14.6448	9.28802	8.47548	11.688	20.7076	17.2535	11.9426	11.4114	11.4755	12.514	11.3978
TRCN0000032367:Ggt5	14.7315	14.4371	15.6834	15.0232	15.0073	14.5422	14.8175	14.6146	14.5904	13.1581	14.1693	14.0707	14.4437	9.16938	7.31415	14.1129	10.3258	9.63088	11.3966	12.7902	10.777	13
TRCN0000032364:Ggt5	16.071	15.932	15.3625	15.3086	14.8924	15.0481	15.8608	15.8551	16.2878	16.1976	15.7734	15.9007	10.0717	13.4076	13.5301	12.3907	14.1638	13.4292	14.1104	14.1116	12.514	14.1886
TRCN0000067953:Icosl	14.48	14.2928	14.2439	13.9301	14.7628	14.1078	15.309	15.0754	14.9921	14.632	14.3739	13.5108	12.4559	9.74557	19.244	13.4268	12.2392	12.8668	15.1005	14.4313	12.929	13.9614
TRCN0000067955:Icosl	14.0957	13.8335	11.7984	8.8712	12.8217	9.89834	12.7606	12.0539	12.2546	9.83615	13.2599	14.1702	9.56921	11.9541	9.42962	8.08854	11.2903	10.4775	10.1841	14.5096	10.929	12.6259
TRCN0000067957:Icosl	15.3644	14.9462	13.1255	11.8306	15.0315	14.6263	14.9016	14.6292	14.7401	14.632	14.9976	15.3734	2.83224	7.91158	12.1853	10.7376	11.2242	10.4562	2.6484	11.9198	10.929	2.746
TRCN0000067956:Icosl	14.005	14.9312	13.6647	12.0232	13.9528	12.9858	14.317	14.0248	14.6931	13.895	13.4685	13.8314	2.83224	3.23602	7.57718	4.62911	6.8092	2.64598	2.6484	2.67242	10.777	2.746
TRCN0000067954:Icosl	14.6141	13.9595	14.3225	13.7781	15.2333	14.6263	14.2823	13.9569	14.6746	14.632	14.4312	14.2012	11.423	12.3596	12.9051	11.1527	16.4124	8.55288	12.7877	11.1098	10.777	14.4583
TRCN0000078949:Plxnc1	14.6892	14.3877	15.1062	14.9774	15.2489	15.0683	14.2322	14.0895	15.1885	15.1174	14.2389	13.3145	11.7916	12.402	15.3817	9.58331	13.6137	12.7881	11.0719	10.7373	10.777	12.773
TRCN0000078952:Plxnc1	14.8856	14.0874	14.6822	13.7781	15.6665	15.1837	15.0871	14.8405	15.5845	14.9881	14.6659	14.713	12.3744	15.1828	17.8774	13.9578	13.0273	14.1935	14.6929	16.4312	12.929	15.0003
TRCN0000105741:Arhgap9	15.0123	14.4981	14.7653	16.8241	14.8851	17.2157	14.6118	16.3423	14.942	17.2736	14.2689	14.576	8.6281	9.6918	10.1886	9.62911	13.5566	11.3255	13.0916	13.543	10.777	13.8703
TRCN0000105742:Arhgap9	13.7308	12.87	12.3092	11.3451	10.9626	8.74633	12.6702	11.9646	12.8363	11.9881	13.3814	12.2681	2.98424	3.23602	9.2899	10.3015	6.63927	10.4127	9.76619	2.67242	10.777	2.746
TRCN0000105743:Arhgap9	13.2081	11.2308	13.8548	12.4826	14.5098	12.8983	13.6822	13.2045	13.8917	10.9881	11.4028	12.6558	14.7274	14.2359	13.299	13.5628	15.6522	15.409	18.6628	15.9859	12.514	18.6489
TRCN0000105744:Arhgap9	11.8606	12.7114	13.4499	12.4826	14.3416	13.4219	13.2879	12.8695	13.9726	10.9881	11.8646	12.6167	8.07171	11.4808	3.25525	4.47711	21.2533	22.2476	11.1491	13.2684	10.929	14.5414
TRCN0000105740:Arhgap9	13.6687	13.5566	13.8096	12.4826	13.7795	13.9858	13.7156	14.995	14.4628	12.5731	12.9965	14.0712	7.37656	10.2584	13.8356	7.62911	11.2613	8.57935	9.24334	9.93295	10.777	12.1099
TRCN0000127274:C530028O21Rik	13.6508	14.1088	14.459	15.0893	11.2912	10.8983	14.4475	14.7365	13.9296	12.7955	13.308	13.9947	10.8669	9.84745	16.081	14.5658	16.878	13.9566	12.9102	9.39428	15.3214	15.425
TRCN0000067746:Traf4	9.79174	9.63607	6.97825	8.8712	8.27331	8.74633	4.76627	6.25805	9.07474	9.83615	9.75075	6.16132	9.15417	3.23602	3.25525	4.47711	3.48727	2.64598	2.6484	2.67242	10.777	10.7989
TRCN0000067743:Traf4	14.4089	14.9683	14.5902	13.1107	14.5165	13.7563	14.5468	14.1105	14.801	13.7955	14.3426	14.8281	15.6093	18.3549	14.1403	16.199	12.6837	13.2284	11.9853	13.6334	11.929	15.924
TRCN0000067745:Traf4	12.0874	11.9282	11.9782	8.8712	13.4251	12.5988	12.2688	11.3169	13.6022	11.9881	11.4795	11.8267	9.68468	9.72787	17.2787	12.8483	13.8955	10.7169	13.3415	14.2354	10.929	13.0516
TRCN0000067747:Traf4	14.3134	12.8158	12.362	10.0232	12.4392	10.8983	13.0354	12.4544	13.3785	13.4476	12.9878	13.8154	8.07171	7.19537	11.4733	15.1866	12.6699	15.805	15.2598	2.67242	13.514	14.6859
TRCN0000067744:Traf4	15.9292	15.1055	14.0416	13.5468	13.7984	11.4833	14.2454	13.6292	14.4584	13.4476	14.8193	14.8589	10.4999	11.7189	8.57718	10.6952	12.5219	4.38295	12.1991	14.7902	10.777	11.8198
TRCN0000114507:Car4	15.3597	14.0698	15.4351	16.0676	16.0884	15.8525	14.7219	14.5445	14.6236	14.6886	14.7693	14.6451	8.68468	14.8617	11.9809	10.1837	12.999	14.3526	11.8745	13.7139	13.514	16.6349
TRCN0000114508:Car4	15.6626	15.819	15.5266	17.837	15.4517	17.7594	15.8494	17.8913	15.6216	18.2361	15.2214	15.7637	16.0213	12.5173	14.1919	13.1721	14.2317	11.7317	12.8759	14.345	13.929	16.622
TRCN0000114509:Car4	16.5897	16.491	16.2294	16.0232	16.7799	16.8467	16.2294	16.1549	15.9451	15.9189	15.4895	15.5811	4.56921	7.97298	5.99222	11.0214	12.115	4.79799	10.0292	9.79021	10.929	13.2946
TRCN0000114510:Car4	11.4159	9.80271	12.64	10.0232	11.1898	8.74633	12.0897	11.4975	11.5825	9.83615	11.8063	10.9118	7.93844	6.38802	12.4652	8.71658	14.7985	2.64598	10.4657	12.1687	12.929	12.0299
TRCN0000114506:Car4	15.629	15.4823	14.6103	12.7236	15.3912	15.0069	15.7943	15.4185	15.453	14.5731	14.9132	15.2664	6.15417	11.8759	12.0366	9.91452	9.72674	12.0388	13.6309	13.6172	13.514	13.7411
TRCN0000120517:Fmnl1	15.3498	14.8158	14.7944	14.5778	15.2778	14.8756	15.0368	15.7207	14.9741	13.6886	14.4151	15.1576	14.0355	12.9898	13.5734	12.0721	12.6137	8.60534	13.087	14.2402	12.514	15.8189
TRCN0000120521:Fmnl1	13.6738	12.7829	11.9895	10.0232	12.5021	11.8983	11.8852	10.4101	11.2842	9.83615	13.9126	13.7631	2.83224	7.38802	3.25525	4.47711	6.9612	2.64598	2.6484	2.67242	10.777	2.746
TRCN0000120520:Fmnl1	15.9728	15.5454	16.8341	16.4661	15.7851	14.9858	16.5386	16.2382	16.0224	15.2736	15.4918	16.35	13.6933	15.6673	13.9828	14.8422	14.309	12.9195	15.3605	15.5367	15.3214	15.1762
TRCN0000120519:Fmnl1	14.2872	12.9814	13.0062	12.6082	12.9985	11.4833	13.8386	13.3526	14.2447	13.4476	12.1173	13.1009	10.0066	4.38802	11.9503	13.3536	8.68367	7.04591	10.6891	11.7902	11.929	12.8346
TRCN0000067468:Socs3	11.26	11.316	10.9324	8.8712	5.95138	8.74633	10.9757	7.99502	11.6293	9.83615	11.564	10.9383	2.83224	3.23602	3.25525	6.95104	7.63927	9.80922	2.6484	2.67242	10.777	2.746
TRCN0000067469:Socs3	16.1866	15.4413	15.5656	14.8306	15.6396	15.0683	15.5096	15.1001	15.9218	14.9881	15.5003	15.5331	11.3418	14.0954	12.6167	16.6687	12.1668	15.3881	12.8638	12.8031	12.514	12.9641
TRCN0000067470:Socs3	15.9403	16.4225	16.0591	15.6082	16.9705	16.8172	16.7812	16.9059	16.6691	16.4639	16.4108	16.4101	8.93844	13.8153	14.7621	12.5716	16.7163	12.3564	14.0316	16.7463	16.7364	14.3148
TRCN0000067471:Socs3	15.1546	13.6361	14.734	14.6956	15.7775	15.3578	15.0998	15.0683	14.9786	14.5117	13.6549	14.2979	8.53883	12.7032	11.1754	11.121	13.9769	14.557	17.6794	17.0639	14.3885	13.6554
TRCN0000067472:Socs3	12.2462	11.6138	11.5405	8.8712	12.8031	11.4833	12.1413	11.6955	12.6746	9.83615	12.8063	13.1707	10.5541	12.5754	12.2714	11.6625	14.7471	10.5793	12.0719	12.783	11.929	11.5598
TRCN0000023301:Aatk	13.1427	11.0766	12.486	11.0232	13.1946	11.7057	12.6107	12.1649	12.8162	12.5731	12.9943	12.2872	12.5823	8.84745	10.8502	8.87704	10.3942	7.92727	13.2402	12.6462	13.7364	14.6122
TRCN0000023303:Aatk	15.8029	15.8668	15.3961	14.9774	15.7071	15.7438	16.1712	15.9492	15.7436	15.1976	15.2417	15.2057	13.2731	17.4352	15.5148	13.7192	15.7294	16.1215	15.6523	14.6986	14.251	17.0011
TRCN0000023299:Aatk	14.0044	13.2136	12.9527	11.0232	14.231	13.2907	13.6626	12.8024	13.5626	10.9881	13.3897	13.9826	10.95	11.6548	13.6903	13.5569	11.2903	15.2961	14.6001	17.4816	11.929	16.2661
TRCN0000023300:Aatk	14.0601	12.4434	13.7984	12.9301	12.8401	11.2203	13.5763	13.3758	13.5218	11.9881	12.4288	13.4757	9.58416	12.7631	9.8502	9.7584	13.1784	12.9208	2.6484	10.2839	10.777	11.9148
TRCN0000023302:Aatk	2.58445	3.86935	3.82624	8.8712	3.79938	8.74633	2.02931	6.25805	4.92273	9.83615	3.46947	2.42436	2.83224	3.23602	3.25525	4.47711	3.48727	2.64598	2.6484	2.67242	10.777	2.746
TRCN0000101864:Arg2	16.1425	16.8182	15.7079	15.0676	16.7529	16.5494	16.2729	16.1243	16.1715	15.3101	16.6539	16.9635	13.3883	17.19	17.6518	16.7448	16.1692	16.0772	15.9417	14.664	16.9951	13.0363
TRCN0000101861:Arg2	15.4098	14.38	15.9888	16.0005	15.8333	15.6532	15.8358	15.8488	15.0362	14.9423	13.8273	13.9421	8.86689	11.0391	14.022	10.8386	13.254	9.64348	14.5448	15.4964	14.929	12.4333
TRCN0000101862:Arg2	11.094	11.0766	11.3876	8.8712	11.4432	8.74633	10.4481	8.99502	11.0289	9.83615	11.5223	11.2975	2.83224	12.1595	3.25525	4.47711	3.48727	2.64598	2.6484	2.67242	10.777	2.746
TRCN0000101863:Arg2	15.3875	13.6885	15.6865	15.0676	15.4532	14.6532	15.5437	15.1277	15.352	14.3101	13.7116	14.4057	15.1601	16.3795	13.7269	13.8818	15.2406	13.2858	17.5925	16.4473	14.251	15.4485
TRCN0000101860:Arg2	15.488	14.1008	15.8405	15.1317	16.3048	15.9644	16.115	15.772	16.3167	15.8461	14.4224	14.3022	14.3274	17.8073	16.6065	18.6041	14.3354	13.7702	17.8549	16.5277	14.514	16.3971
TRCN0000067700:Traf3	16.1153	15.8578	16.9442	16.4661	16.6038	16.0379	16.7195	16.468	16.724	16.1976	15.9298	15.0546	13.8768	14.8315	15.2057	14.2475	14.9635	15.3928	14.7001	15.8804	12.929	16.9195
TRCN0000067702:Traf3	15.3987	14.5498	15.043	15.213	15.9637	16.1175	15.649	15.6627	15.3624	15.7161	14.547	14.1814	10.4272	16.3585	14.7326	11.4871	10.3397	12.9324	15.7365	14.9556	10.929	13.9634
TRCN0000067699:Traf3	13.6114	13.8809	13.567	12.3451	13.8762	13.5422	13.4942	13.2429	12.6746	10.9881	13.8063	13.9184	12.4189	12.7077	8.40725	4.47711	8.72674	2.64598	9.52832	10.0043	10.777	2.746
TRCN0000067701:Traf3	8.94591	8.92825	3.82624	8.8712	9.23679	8.74633	8.28983	6.25805	9.39666	9.83615	10.9613	9.20572	9.13399	3.23602	3.25525	4.47711	3.48727	9.84238	9.17544	10.4969	11.929	11.3858
TRCN0000066677:Cd83	15.0924	14.7459	15.4606	15.213	15.6797	15.2907	16.0057	15.9395	15.042	14.7955	14.8119	14.3853	11.3196	12.5352	12.9847	12.7584	14.5333	13.1654	16.0304	14.407	14.6295	14.3084
TRCN0000066675:Cd83	14.8702	13.8109	14.5376	13.7236	14.422	13.4833	14.7195	14.4815	14.6894	13.5731	13.8051	14.1136	9.84222	5.38802	4.40726	11.3156	10.6166	11.5859	2.6484	9.71924	10.777	2.746
TRCN0000066674:Cd83	13.6993	12.7493	13.9555	13.3451	13.9386	12.8983	14.2165	14.1716	13.6022	12.7955	13.3426	11.8687	12.3017	8.55794	8.26524	10.6291	9.3117	9.98781	11.74	14.0912	10.777	14.1724
TRCN0000066676:Cd83	14.6244	14.1749	14.6112	13.8306	15.2449	15.0683	14.9625	14.7184	14.9139	12.7955	14.3863	13.6545	14.4665	16.9143	18.2033	17.0816	15.6536	16.9209	17.5246	16.5864	17.4526	18.3331
TRCN0000066673:Cd83	12.995	13.2259	13.3159	12.1931	14.0012	11.8983	13.656	13.3526	13.5746	9.83615	12.9746	13.3187	8.73913	3.23602	13.8941	10.5833	12.9037	11.0123	10.4657	12.0068	10.929	12.0169
TRCN0000027880:Ptger2	15.2172	14.3679	14.593	14.6082	14.9315	15.0069	15.2585	15.3408	14.7258	14.743	14.674	15.0099	12.6353	13.1074	15.8996	14.883	11.6946	13.6029	14.9571	12.8551	13.7364	12.7745
TRCN0000027942:Ptger2	10.5502	10.8287	11.5174	8.8712	12.2868	9.89834	12.1995	11.0539	11.9327	11.5731	11.3494	12.5693	5.56921	3.23602	3.25525	4.47711	6.22424	8.94773	2.6484	2.67242	10.777	2.746
TRCN0000027898:Ptger2	16.2859	16.5501	15.76	15.4495	16.4447	15.8756	15.8874	15.658	15.7907	15.4144	16.6224	16.997	12.2322	14.5282	11.2527	11.4995	13.4722	13.1154	13.4096	16.5229	15.4526	13.8449
TRCN0000027871:Ptger2	14.0425	12.6796	14.5481	14.6956	13.2064	12.8052	13.5322	13.9179	13.8263	13.5731	13.5873	13.9842	3.98424	13.5403	15.0334	9.87704	8.99683	8.82035	11.2923	13.0877	13.929	12.707
TRCN0000027870:Ptger2	13.0009	13.4455	14.5547	14.0232	12.3045	8.74633	11.8466	10.3169	13.4541	13.4476	12.5959	13.4382	2.98424	3.23602	12.4787	12.3907	11.0487	10.781	11.0147	11.7522	12.514	15.0616
TRCN0000079453:Slc7a8	13.7442	12.3251	13.771	12.8306	13.3692	12.5988	13.6366	13.4435	13.3084	11.5731	13.308	13.2452	9.23217	11.8059	10.9386	10.357	17.5874	14.6734	14.7129	15.1598	12.929	13.0208
TRCN0000079454:Slc7a8	16.4447	15.8936	15.1501	14.2711	15.0441	13.9427	14.9751	14.6815	15.7717	15.9654	14.9696	15.3273	15.8284	9.38802	13.756	13.7324	10.3258	9.02681	8.65838	11.7492	10.777	17.1419
TRCN0000079456:Slc7a8	15.7015	14.4684	15.5208	15.0676	15.1461	14.2203	15.1475	14.7676	15.5311	16.2549	14.2399	13.6953	16.6802	14.5846	13.7823	14.4316	15.2438	13.7376	15.2449	17.6695	13.7364	15.8833
TRCN0000079457:Slc7a8	16.0692	16.0695	16.4097	16.8497	16.1241	16.513	16.6697	16.8939	16.3084	17.389	15.6271	15.8898	14.9109	14.8933	14.0247	15.8251	12.4816	13.7558	14.4764	15.0281	16.9514	14.738
TRCN0000079455:Slc7a8	16.1444	16.392	16.4555	16.5624	15.2879	15.4061	16.2065	16.2334	16.0677	16.4639	16.7417	16.4033	12.6008	14.8769	14.283	18.5499	15.6248	12.4739	15.0736	17.5945	15.6839	15.9487
TRCN0000070670:Ncf4	15.4098	14.6194	15.8194	15.0232	15.7348	15.1651	15.3767	15.1683	15.2409	14.2361	14.6411	14.9772	11.2557	11.1295	17.2493	13.592	13.0592	11.9804	15.5783	13.2694	12.514	14.7037
TRCN0000070671:Ncf4	14.112	13.0901	13.9178	16.6453	14.2099	17.0016	13.9532	16.0948	13.8756	16.6886	15.0456	14.8329	10.1135	12.4648	11.1754	14.1799	16.1483	13.986	17.4108	14.3332	15.251	17.2937
TRCN0000070669:Ncf4	15.7191	14.0739	16.5314	16.213	15.8409	15.6665	16.0257	15.8067	16.0405	15.1581	15.4595	15.6592	10.4518	11.7974	16.7274	9.15268	10.115	12.2737	15.7669	13.6366	10.777	10.2555
TRCN0000070672:Ncf4	12.6863	12.4222	11.9839	8.8712	4.95138	8.74633	13.451	13.3049	10.5342	9.83615	13.593	12.9229	9.71216	11.5629	9.13518	6.62911	5.9612	9.17303	9.60775	13.517	10.777	13.3253
TRCN0000070668:Ncf4	15.1368	15.2621	15.8893	15.989	16.3128	16.3578	15.1466	15.2142	15.847	15.48	14.4456	14.8112	2.83224	10.973	8.96184	7.62911	3.63927	4.79799	2.6484	10.4318	10.777	12.3919
TRCN0000067024:Csf2rb	12.3308	10.8542	11.6221	8.8712	12.3985	8.74633	10.979	7.41005	10.9327	9.83615	10.7195	11.1651	2.83224	3.23602	3.25525	4.47711	3.48727	2.64598	2.6484	2.67242	10.777	2.746
TRCN0000067027:Csf2rb	16.26	16.3986	15.5047	14.4495	15.6763	15.0683	16.1843	15.9179	15.9884	15.4144	15.7845	15.9871	15.8775	14.1454	16.4041	13.9801	16.0642	15.5577	11.94	15.6984	14.251	14.8991
TRCN0000067025:Csf2rb	13.2162	14.0603	13.6804	12.6082	15.0547	14.1463	14.718	14.1649	13.7365	12.5731	12.5284	13.0491	12.556	14.2421	12.6717	14.9477	14.4801	14.0032	15.138	16.4773	12.929	13.6479
TRCN0000067023:Csf2rb	11.5502	10.6213	8.93244	8.8712	5.95138	8.74633	11.8696	11.1105	10.3601	9.83615	12.9115	12.1019	4.98424	3.38802	3.25525	9.62911	12.3082	2.64598	4.8004	11.7931	10.777	11.1554
TRCN0000067026:Csf2rb	13.2071	12.4051	13.3749	11.6082	14.2379	13.0683	12.3221	11.8024	12.9696	9.83615	13.7901	13.347	12.3062	14.1396	10.7736	12.3706	12.7134	10.2978	9.27613	10.1643	10.777	14.0654
TRCN0000009815:Cyth4	11.5944	11.1506	12.7824	8.8712	10.3943	8.74633	12.0897	11.1649	10.7752	9.83615	12.7089	11.7979	6.89113	3.23602	3.25525	11.1527	3.48727	2.64598	2.6484	11.4243	10.777	11.6259
TRCN0000009816:Cyth4	2.58445	3.86935	3.82624	8.8712	3.79938	8.74633	2.02931	6.25805	4.92273	9.83615	8.32191	6.38372	2.83224	3.23602	3.25525	4.47711	4.63927	2.64598	2.6484	6.73132	10.777	2.746
TRCN0000009817:Cyth4	16.0357	16.2669	15.4361	14.8046	15.4915	14.4529	16.0244	15.4975	15.8909	15.6029	16.5601	16.3982	15.0833	12.5828	13.4044	15.3434	14.909	15.063	16.4259	13.0959	15.251	11.509
TRCN0000009818:Cyth4	12.6099	12.7459	12.7759	8.8712	4.95138	8.74633	13.0617	12.268	12.2842	10.9881	12.3254	12.8385	8.07171	3.23602	7.31415	4.47711	3.48727	11.9324	9.10418	10.1464	10.777	2.746
TRCN0000125884:Nfam1	15.2303	14.4591	15.4071	14.5151	15.5093	14.8525	15.3186	14.9178	15.8305	15.1976	14.3638	13.5658	11.1741	12.1529	16.2306	14.4006	14.3406	11.7867	16.0319	16.0393	12.514	16.5992
TRCN0000125885:Nfam1	16.4636	16.4411	15.7096	15.0893	15.5189	14.8291	15.8667	15.4544	15.9726	15.2736	16.6123	16.5613	11.7851	10.8799	13.8388	14.129	13.1251	13.3526	11.6646	10.6382	12.929	15.6449
TRCN0000027068:Vdr	16.4467	17.2502	17.5943	17.3675	16.815	16.3982	16.9416	17.0584	16.9782	16.8083	17.6229	17.0973	15.5309	16.2603	17.5078	19.6925	16.4967	16.5314	16.752	17.1912	16.177	13.7333
TRCN0000027101:Vdr	17.0943	18.1418	17.305	16.6526	16.071	15.5277	17.046	16.5329	17.1566	16.5881	18.4938	18.2956	12.5465	15.9301	15.9239	15.6584	15.4969	15.8415	14.1954	15.0433	17.529	15.2632
TRCN0000027104:Vdr	12.1416	10.1711	11.6856	16.2031	10.4905	14.6263	11.4644	15.1582	11.3967	15.7955	12.085	11.1613	6.7916	5.38802	6.57718	4.47711	8.68367	2.64598	10.3929	8.14635	10.777	8.80489
TRCN0000093964:Galnt6	2.58445	3.86935	3.82624	8.8712	3.79938	8.74633	2.02931	6.25805	4.92273	9.83615	3.46947	2.42436	2.83224	3.23602	6.99222	4.47711	3.48727	2.64598	2.6484	2.67242	10.929	2.746
TRCN0000093966:Galnt6	2.58445	3.86935	3.82624	8.8712	3.79938	8.74633	2.02931	6.25805	4.92273	9.83615	3.46947	2.42436	2.83224	3.23602	4.40726	4.47711	4.63927	2.64598	2.6484	2.67242	12.514	2.746
TRCN0000093967:Galnt6	2.58445	3.86935	3.82624	8.8712	3.79938	8.74633	2.02931	6.25805	4.92273	9.83615	3.46947	2.42436	2.98424	5.97298	7.86669	4.47711	6.9612	2.64598	9.30819	2.67242	10.777	11.1316
TRCN0000093968:Galnt6	2.58445	3.86935	3.82624	8.8712	3.79938	8.74633	2.02931	6.25805	4.92273	9.83615	3.46947	2.42436	2.83224	3.23602	3.25525	4.47711	3.48727	2.64598	2.6484	2.67242	10.777	2.746
TRCN0000093965:Galnt6	2.58445	3.86935	3.82624	8.8712	3.79938	8.74633	2.02931	6.25805	4.92273	9.83615	3.46947	2.42436	2.83224	3.38802	3.25525	4.47711	4.63927	2.64598	2.6484	6.63178	10.777	2.746
TRCN0000022539:Acvrl1	13.718	13.1273	14.0894	13.4155	13.0986	12.4833	14.2037	14.0394	14.9327	14.4476	13.8765	12.1386	7.73913	7.63595	5.40726	9.62911	11.5462	9.98781	2.6484	9.6824	10.929	11.6924
TRCN0000022543:Acvrl1	16.1923	16.0945	16.2488	15.9657	16.1901	15.9318	16.4842	16.1931	16.2878	15.48	15.793	15.7733	8.02864	18.7876	15.1356	15.5819	14.6421	14.9407	14.4617	10.2507	15.251	15.3077
TRCN0000022540:Acvrl1	13.9695	12.8158	13.2214	12.7236	13.8792	12.4833	13.6023	13.5186	13.7993	11.9881	14.0191	13.7475	14.1019	15.408	17.1198	16.4565	17.177	15.359	15.3325	17.0416	13.251	12.905
TRCN0000022541:Acvrl1	16.6023	16.5612	15.644	15.327	16.5587	16.0782	15.6436	15.393	16.2615	16.0542	16.6657	16.9247	16.1488	18.4068	14.7996	16.1731	14.796	15.1752	15.5062	15.4667	14.929	15.5264
TRCN0000022542:Acvrl1	13.0207	12.7695	11.282	10.0232	10.2733	8.74633	11.3234	10.4975	9.93272	9.83615	14.0799	13.0662	4.98424	3.23602	13.9377	8.32955	8.22424	6.79799	8.65838	10.4969	10.777	11.2599
TRCN0000067528:Il10rb	17.1429	17.0812	16.8784	16.6598	17.331	16.9805	17.1893	16.9627	17.5138	17.472	16.8054	17.2391	13.7333	17.1722	17.1638	14.5041	16.8286	15.4689	18.2544	15.3235	16.8117	14.0946
TRCN0000067531:Il10rb	15.7559	14.6305	14.796	14.5778	13.736	13.2203	14.2342	14.1914	14.7418	13.7955	14.8865	14.1865	2.83224	6.55795	9.83352	8.79904	11.5158	2.64598	9.81163	10.0436	10.777	9.73089
TRCN0000067532:Il10rb	15.3521	14.4612	13.7497	14.3451	15.188	15.4682	15.1985	15.5393	15.0143	15.3805	14.7578	14.6105	11.5617	12.6803	15.2488	12.0721	12.2392	13.3303	12.7647	13.4538	11.929	12.8464
TRCN0000067529:Il10rb	15.0059	14.2332	14.5519	14.9301	15.2023	15.8756	15.1319	15.6097	14.8479	15.2736	14.2752	13.813	12.0066	15.6273	12.0475	13.9145	11.4531	11.3371	12.5368	12.5659	12.514	15.4874
TRCN0000067530:Il10rb	14.7283	13.1168	13.8578	14.1107	14.2529	14.3246	14.5038	14.8858	14.0999	14.3805	14.4369	13.3145	13.3174	14.1677	11.0146	11.789	11.4008	9.28984	13.5826	15.359	10.929	16.1434
TRCN0000067424:Ifngr2	16.2826	16.6126	17.0936	19.0076	17.379	19.1872	16.8276	18.2314	17.2159	19.2025	16.7164	16.6262	16.4338	19.7757	18.0724	15.7565	18.1944	16.6626	19.6584	17.0859	17.9843	16.8517
TRCN0000067426:Ifngr2	12.1897	10.6213	11.0972	8.8712	11.8217	10.4833	11.2312	9.57998	12.1622	9.83615	12.6903	11.1348	2.83224	8.81428	11.0146	9.536	10.6616	2.64598	2.8004	14.0118	10.777	11.4255
TRCN0000067425:Ifngr2	16.7814	17.8097	17.2785	17.7443	16.3605	16.3822	17.1135	17.0842	16.7743	16.7296	18.3196	18.2959	18.2961	17.0571	17.7872	17.8149	20.3201	20.1563	18.0474	19.0661	20.5855	18.3313
TRCN0000067427:Ifngr2	15.7148	15.1881	15.2491	14.4826	15.194	14.8291	15.6902	15.4815	15.1314	17.4959	14.0891	14.7696	13.0177	15.9548	13.5709	11.0214	12.1628	11.9729	16.7634	15.4538	13.929	16.6658
TRCN0000067423:Ifngr2	15.0657	15.3512	15.7936	15.8434	15.3389	15.5277	15.5224	15.4788	15.1885	14.9881	15.4216	15.1517	16.3973	14.7717	13.2745	11.6515	15.6424	15.6299	15.0944	15.4833	15.177	14.0648
TRCN0000031877:Psmb8	8.6191	10.3612	9.81114	8.8712	3.95138	8.74633	10.1529	9.57998	9.5983	9.83615	6.20643	7.74629	8.73913	10.3188	7.72918	9.08854	5.9612	12.1946	7.84479	13.9912	10.777	14.881
TRCN0000031878:Psmb8	13.9956	13.2112	13.0631	11.8306	14.052	13.0683	13.9219	13.4869	14.2915	11.9881	13.9092	13.8813	12.5916	4.97298	10.0797	10.5599	7.63927	9.96791	6.97033	10.4019	10.777	2.746
TRCN0000031876:Psmb8	15.215	14.575	14.6329	12.8306	15.2263	14.4833	14.9727	14.6244	15.6894	14.2361	14.8382	15.3408	6.7916	6.19537	10.5671	10.4365	11.9476	7.44184	15.8842	15.4608	13.251	14.1135
TRCN0000031875:Psmb8	13.8495	12.8731	13.7596	13.7236	12.6895	11.7057	13.5077	13.3049	13.419	12.9881	12.1913	11.3965	10.9091	3.23602	6.99222	8.21408	3.48727	2.64598	2.6484	12.3143	10.777	12.3095
TRCN0000031874:Psmb8	10.4507	9.30676	3.82624	8.8712	3.79938	8.74633	2.02931	6.25805	9.53417	9.83615	11.1293	5.16132	2.83224	3.23602	3.25525	4.47711	3.48727	2.64598	2.6484	2.67242	10.777	2.746
TRCN0000114042:BE136769	15.4928	15.7833	16.165	15.4155	15.8148	15.4529	15.3682	15.0895	15.3555	14.1581	15.3494	15.2677	13.1441	8.81428	9.13518	15.0947	16.7577	10.3294	10.7662	16.0899	10.929	11.3031
TRCN0000066904:0610037M15Rik	14.2915	13.0242	13.5985	15.1729	14.7409	15.9536	13.9643	15.1616	14.3694	15.9881	13.2868	13.093	11.915	3.38802	3.40726	10.3296	11.155	10.9729	9.78908	14.2606	10.777	11.0928
TRCN0000114044:BE136769	15.6905	15.2981	15.4504	14.8046	14.3818	13.8983	15.4124	15.3873	15.4112	15.3101	14.7699	14.6008	11.098	4.38802	6.99222	10.877	8.76856	2.79799	14.1212	9.39428	10.929	2.746
TRCN0000071879:Ticam1	12.6553	11.4392	3.82624	8.8712	3.79938	8.74633	11.5476	11.4101	4.92273	9.83615	13.3236	12.7375	11.0232	3.38802	11.6787	13.6925	10.254	2.79799	12.4169	12.4933	12.929	12.6957
TRCN0000071881:Ticam1	16.1158	16.0111	15.6103	14.9774	16.2654	16.0379	15.828	15.6604	16.4772	16.1174	14.3027	14.4716	7.30617	13.2398	8.1077	11.384	12.573	13.7206	14.249	11.9277	10.777	13.1903
TRCN0000071878:Ticam1	13.0207	11.4222	13.9867	14.0676	14.3275	14.4219	12.9553	12.8695	12.9451	12.5731	14.7202	14.5604	9.39363	13.9165	10.9464	15.1673	12.1351	12.2978	13.27	15.2598	15.251	14.4979
TRCN0000071880:Ticam1	15.0253	14.3767	14.8799	14.7781	13.8031	14.2203	14.4534	14.6674	14.4301	14.743	11.979	12.8641	2.83224	3.23602	3.25525	4.47711	3.48727	2.64598	2.6484	2.67242	10.777	2.746
TRCN0000042610:Vav1	11.5819	11.8351	11.3961	8.8712	11.6449	10.8983	11.6691	10.8695	14.1054	12.5731	10.8976	12.8858	5.7916	3.23602	3.40726	8.71658	5.63927	2.64598	2.6484	2.67242	10.777	2.746
TRCN0000042609:Vav1	14.3289	13.3986	13.1381	17.3451	13.1461	10.8983	13.2534	12.0539	13.6178	10.9881	13.0435	13.5615	8.96152	8.59747	5.40726	13.8531	12.5522	2.64598	7.8004	2.67242	11.929	12.0452
TRCN0000042608:Vav1	15.7258	16.3728	15.6669	15.3808	15.4113	14.781	15.6432	15.2618	14.7821	14.1581	16.8133	16.6012	15.5022	13.8101	13.5249	13.4006	17.205	16.8105	14.4165	12.5876	14.251	14.8291
TRCN0000042612:Vav1	12.0918	11.01	12.4418	8.8712	13.8851	13.2203	12.1046	10.4101	12.9876	9.83615	12.6187	12.2346	10.3418	10.9579	11.2017	11.384	11.9702	7.75218	12.2882	14.22	10.777	11.1926
TRCN0000042611:Vav1	13.5542	13.5527	13.6665	13.7236	14.3133	14.0276	13.0784	12.7499	13.1569	12.7955	13.3477	13.905	7.89113	11.1023	10.4407	11.5716	8.59347	8.65597	2.6484	11.7132	11.929	2.746
TRCN0000028895:Entpd1	15.8741	15.7966	14.792	14.2327	14.6087	14.2203	16.157	16.3003	15.5403	14.9881	15.9943	16.0271	15.8211	17.1858	14.8382	15.2576	15.7602	13.7909	15.0123	15.4	14.514	14.5832
TRCN0000028857:Entpd1	16.6916	16.0925	16.4425	16.2711	14.9985	14.5422	16.1321	15.8898	15.6216	14.6886	15.6913	16.0885	13.9842	12.3128	9.05111	14.1799	12.4466	9.36784	17.6431	12.9868	13.514	13.3778
TRCN0000028874:Entpd1	14.7463	14.5282	16.4499	16.7027	16.096	16.5708	15.2125	15.4072	15.5135	15.6029	14.3306	14.1324	7.73913	11.0745	12.8124	17.5152	11.0571	9.79799	14.0736	13.8537	15.0165	16.1629
TRCN0000028880:Entpd1	16.0845	16.3458	16.4323	16.0119	16.3174	16.0582	16.1342	15.8024	16.4295	16.0325	16.1887	15.751	13.1579	15.3581	17.2307	14.615	14.7731	16.3386	16.1734	16.3204	14.099	13.7622
TRCN0000028900:Entpd1	12.7877	11.5605	10.9555	8.8712	11.7393	9.89834	11.4125	10.4975	10.5342	9.83615	12.2064	12.1726	2.83224	4.97298	3.25525	4.62911	3.48727	2.64598	2.6484	11.6414	10.777	2.746
TRCN0000067795:Csf2ra	9.46437	7.60632	10.0226	8.8712	10.2368	8.74633	9.78864	6.25805	7.6597	9.83615	11.7763	10.8431	8.71216	7.78034	5.40726	4.47711	8.49725	9.53945	11.9425	9.74329	10.777	2.746
TRCN0000067797:Csf2ra	10.7917	10.9871	8.43768	8.8712	11.4271	8.74633	10.8921	9.21741	10.3601	9.83615	12.8929	12.4727	10.5156	12.1562	13.8325	12.6064	11.3875	8.84238	10.2842	10.3401	11.929	12.273
TRCN0000067796:Csf2ra	2.58445	3.86935	3.82624	8.8712	3.79938	8.74633	2.02931	6.25805	4.92273	9.83615	3.46947	4.57636	2.83224	3.23602	3.25525	4.47711	3.48727	2.64598	2.6484	2.67242	10.777	9.8522
TRCN0000067793:Csf2ra	15.0877	13.87	12.7629	10.0232	13.348	8.74633	13.225	12.3169	13.5423	12.3101	14.277	14.1902	8.07171	6.97298	11.4571	7.21408	9.94305	8.98781	16.3551	12.9485	12.514	11.0375
TRCN0000067794:Csf2ra	10.7808	11.1506	10.8486	8.8712	9.08067	9.89834	11.4851	9.41005	11.3227	9.83615	12.0519	11.9339	9.25103	5.38802	9.71104	8.95104	6.9612	7.96791	10.0001	12.5214	10.777	9.61224
TRCN0000077228:Traf2	14.2673	12.7148	13.9555	13.6671	14.7425	14.6532	14.1557	14.138	13.8061	13.6886	13.6508	13.765	4.56921	9.79741	12.335	9.98667	9.76856	11.0972	8.12233	2.67242	11.929	11.3697
TRCN0000077229:Traf2	15.7853	15.3623	15.3582	15.0456	15.9183	15.9096	15.4424	15.2077	15.7159	15.4476	15.2339	15.7006	11.2743	8.55794	10.7201	9.08854	13.8597	12.1467	12.5486	12.0068	11.929	16.3106
TRCN0000077230:Traf2	15.483	14.1545	14.6427	14.5778	15.0839	14.7563	15.0405	14.9099	14.8837	14.5117	14.1411	14.8302	15.0803	11.4913	10.8081	9.83857	10.8872	11.0026	11.585	12.2232	10.929	13.0866
TRCN0000077232:Traf2	13.897	12.7762	11.4377	11.0232	12.1993	10.8983	11.9544	11.5393	11.6293	9.83615	13.5056	13.5233	2.83224	4.38802	3.25525	4.47711	3.48727	2.64598	7.04833	2.67242	10.777	2.746
TRCN0000077231:Traf2	15.0362	15.3528	14.8151	14.4826	15.1742	15.2021	15.5267	15.5028	15.026	14.2361	15.0319	14.1726	9.17407	11.5579	9.65518	15.4801	11.1784	14.0689	14.3126	12.9704	11.929	12.1554
TRCN0000176036:2600010E01Rik	14.7283	13.7373	13.9484	13.3451	14.348	12.8983	14.7124	14.198	14.3368	12.5731	13.5873	13.4475	11.876	4.38802	11.3615	11.1527	17.4276	8.08339	11.6013	14.5515	13.7364	10.7684
TRCN0000175740:2600010E01Rik	15.0558	14.7679	15.0591	14.7781	15.2466	14.8756	14.4304	14.4599	15.1556	14.2361	14.5178	14.7258	7.07171	3.38802	6.40726	9.62911	7.63927	9.68063	9.15795	2.67242	10.777	2.746
TRCN0000173760:2600010E01Rik	14.2428	12.9668	12.792	12.1931	12.9027	12.0683	13.817	13.8939	13.4057	13.5731	13.9691	13.8231	7.68468	6.70995	7.49472	10.3015	11.1707	5.38295	11.1223	12.7298	10.777	13.342
TRCN0000174406:2600010E01Rik	15.4976	15.4429	15.3103	14.1931	14.3034	12.9858	15.5207	14.9685	15.6793	14.6886	14.8449	15.3987	8.15417	9.89581	14.1258	12.384	13.9702	14.857	12.8732	14.0848	12.514	13.3727
TRCN0000176062:2600010E01Rik	12.8066	13.0712	12.417	10.0232	11.246	8.74633	11.5779	10.732	11.6139	9.83615	11.3494	12.6518	4.98424	6.19537	8.21461	6.21408	4.63927	5.38295	7.19272	9.94337	10.777	2.746
TRCN0000084314:Lmo2	6.43689	6.82871	5.56321	10.6082	3.95138	13.2907	6.26877	11.9646	7.6597	10.9881	10.5403	7.70564	6.30617	3.38802	5.40726	5.62911	7.54617	2.79799	4.8004	4.40939	10.777	6.70535
TRCN0000084317:Lmo2	15.943	15.8403	14.4681	13.9301	14.5925	13.8983	14.2807	13.9875	14.5963	13.3101	15.3271	15.0975	13.1666	12.0988	11.8708	12.0385	11.3466	11.7551	12.0578	13.0105	13.251	2.746
TRCN0000084316:Lmo2	14.2293	13.6194	12.6257	8.8712	14.2029	13.8983	14.5058	14.3643	13.9966	13.4476	13.3045	12.7463	2.83224	6.38802	16.3291	9.87704	8.09871	2.64598	2.6484	2.67242	10.929	2.746
TRCN0000084315:Lmo2	15.7107	14.5262	14.974	14.1525	16.348	16.1272	15.1836	14.9099	15.4012	14.9423	14.6528	14.3885	12.8453	11.4755	14.8667	14.1109	14.5589	11.7317	12.5503	13.9582	10.929	12.7958
TRCN0000084313:Lmo2	15.3148	16.1468	14.5528	13.6671	14.217	13.0683	15.0601	14.5699	14.4628	13.4476	16.7192	16.2565	11.3636	12.1429	13.2114	10.6515	9.66164	13.8907	10.7546	15.5646	12.929	11.5274
TRCN0000097149:Plcb2	14.7435	14.7043	13.6925	13.1931	12.749	12.4833	13.9761	14.0321	12.4756	10.9881	14.3921	14.8201	3.98424	10.4541	11.711	9.21408	5.22424	2.79799	10.2433	9.84679	13.514	2.746
TRCN0000097152:Plcb2	15.966	15.915	16.2906	16.2806	15.0729	15.1272	16.0367	16.0229	16.0405	16.1976	14.9546	14.8311	15.3593	18.2492	13.6552	12.809	11.7161	13.6799	13.6037	15.4804	13.7364	14.8853
TRCN0000097151:Plcb2	15.538	15.775	15.9255	15.5931	15.3313	14.7057	15.8334	15.5775	15.7821	15.3457	15.1761	15.5645	8.96152	13.4173	13.5092	14.4023	14.7241	14.3068	13.5155	12.5057	13.251	16.7004
TRCN0000097153:Plcb2	13.1752	11.7961	12.9754	10.0232	14.1226	13.7057	12.9871	14.4213	13.4235	12.5731	12.4191	11.6235	9.6281	10.0027	10.1352	14.3416	12.6561	10.6435	10.9089	10.8743	10.777	10.3243
TRCN0000028272:Plcb2	13.7477	12.4643	13.4356	12.1931	14.0651	16.8291	13.4047	12.7138	12.9696	10.9881	3.46947	2.42436	2.83224	3.23602	3.25525	4.47711	3.48727	2.64598	2.6484	2.67242	10.777	2.746
TRCN0000097150:Plcb2	15.6701	16.4434	15.9197	15.252	14.8673	13.9858	15.1906	14.7001	15.6351	15.1581	16.4689	15.949	10.3593	8.14291	12.3141	9.15268	14.7852	11.088	10.2598	11.9742	15.929	14.8015
TRCN0000029914:Sirpa	13.0874	12.255	12.8237	12.9301	13.4067	14.2907	13.0509	13.5393	12.9995	13.6886	12.9411	12.7687	8.44368	5.38802	8.69266	10.9329	4.63927	11.186	9.10418	11.2798	10.929	13.2267
TRCN0000029917:Sirpa	13.7808	11.6361	13.6839	12.3451	12.2957	11.7057	13.6866	13.5186	13.7612	10.9881	12.7712	13.7662	10.8791	9.29491	10.1754	11.0721	11.5341	19.5289	14.4781	15.8675	10.777	13.919
TRCN0000055057:Sirpa	12.1732	10.7628	13.2403	11.6082	12.1163	10.8983	11.8783	10.9336	10.4671	9.83615	11.9746	11.6665	2.83224	3.23602	3.25525	7.21408	5.22424	2.64598	2.6484	2.67242	10.777	2.746
TRCN0000055053:Sirpa	15.7566	15.2216	16.1258	15.9301	16.0687	16.3246	15.9108	15.8898	15.7498	16.1379	14.9115	15.4341	13.4569	16.5815	17.6319	17.3474	13.9668	15.1605	15.4291	16.1039	15.177	15.9162
TRCN0000055055:Sirpa	11.9188	11.7287	9.81114	8.8712	11.2912	9.89834	10.7512	8.73198	10.3227	9.83615	11.3764	11.2238	2.98424	3.38802	4.99222	4.47711	3.48727	2.64598	2.6484	2.67242	10.777	2.746
TRCN0000029918:Sirpa	15.0718	15.0036	13.5251	11.8306	13.1681	11.2203	13.6289	13.1914	14.4584	15.632	15.4336	15.5618	4.98424	6.55795	11.0072	11.4365	9.59347	2.64598	2.6484	11.673	13.251	2.746
TRCN0000055056:Sirpa	11.8424	11.0548	10.245	8.8712	12.4828	11.4833	12.1714	11.995	12.7186	12.7955	11.0972	8.38372	2.83224	6.84745	15.1073	4.62911	3.48727	2.64598	2.6484	10.0628	10.777	10.9855
TRCN0000055054:Sirpa	11.4404	10.0214	3.82624	8.8712	4.95138	8.74633	9.75116	9.73198	10.3601	11.5731	11.1761	11.6478	2.83224	3.23602	3.25525	4.47711	8.63927	7.84238	7.70729	9.34799	10.777	2.746
TRCN0000029916:Sirpa	17.24	17.0474	18.1931	17.8529	18.4134	18.132	17.6454	17.3289	18.0753	18.2596	16.8537	16.9662	17.0686	19.8599	17.7189	19.1228	19.6806	16.5208	18.6615	19.7635	17.8598	17.859
TRCN0000029915:Sirpa	13.8894	12.1351	12.9782	10.0232	13.4749	12.2203	12.4539	11.9336	12.8626	12.5731	12.7964	12.1594	8.23217	9.49654	14.6343	10.3296	12.1745	8.60534	14.2193	10.9225	11.929	13.1447
TRCN0000077643:Rassf2	17.1112	18.0721	17.7013	17.6268	17.3932	17.3741	17.4429	17.2773	17.3639	17.4144	18.6458	18.4166	14.8337	17.8157	17.0856	15.0741	17.8825	17.0531	16.8474	16.1482	17.9625	16.6904
TRCN0000077645:Rassf2	15.6041	16.5385	16.1644	16.1627	16.2685	16.282	16.3991	16.3244	15.91	15.7955	16.1509	16.6611	9.5234	11.9194	13.8346	10.4105	16.6322	14.8283	12.9271	14.4019	14.929	13.6579
TRCN0000077647:Rassf2	12.461	12.0214	11.7727	11.0232	12.7029	11.7057	12.1311	10.8695	12.1622	9.83615	13.2158	13.635	9.02864	8.78034	8.31415	7.79904	8.54617	6.25742	7.70729	10.4969	10.777	2.746
TRCN0000077646:Rassf2	12.8279	12.0603	12.0117	8.8712	14.1778	13.9427	10.9561	10.3169	12.8162	11.5731	12.4701	12.596	2.98424	14.9013	9.57718	5.62911	7.54617	2.79799	12.5834	11.6855	10.777	11.6826
TRCN0000023535:Hck	14.8954	14.2538	13.9134	14.5151	14.4876	14.6797	13.9126	14.3109	14.2866	14.0756	14.1489	13.6022	7.68468	13.4528	9.59708	11.6403	12.789	7.11991	8.68304	2.67242	14.099	10.0878
TRCN0000023538:Hck	14.4062	14.2717	14.6891	14.0232	15.374	14.3246	15.3697	14.9761	14.7577	14.0756	13.5596	13.6592	9.11353	10.7279	11.0583	12.5949	9.49725	13.173	13.6899	12.029	12.514	14.6144
TRCN0000023537:Hck	15.4646	14.7166	15.2083	17.218	15.749	17.6532	15.2684	16.8342	15.5062	17.4144	14.4717	14.9251	10.6353	15.4705	11.7292	13.462	11.5641	7.11991	10.2013	11.5523	10.777	2.746
TRCN0000023536:Hck	14.4247	13.5988	13.7264	13.4826	14.6776	15.1272	14.6849	15.0025	14.1408	14.632	12.8976	13.2103	12.5234	9.5173	15.235	13.2944	11.9836	13.9729	13.4604	15.5868	12.514	14.6711
TRCN0000023534:Hck	13.5309	11.0982	12.7791	11.8306	13.8628	12.3578	12.7747	11.9336	13.2596	11.9881	13.145	12.7834	10.7721	8.94261	11.9695	12.0721	13.9304	15.1927	12.1156	14.8851	10.929	13.5464
TRCN0000066712:Slpi	14.5542	14.0616	14.491	14.1525	14.5401	13.8983	14.0916	13.8024	14.4947	13.6886	13.7597	14.3756	9.56921	15.3028	14.7235	10.273	12.0012	11.1109	12.4261	13.7902	13.514	14.2941
TRCN0000066709:Slpi	14.8859	14.1913	12.5135	12.6082	14.2979	13.8525	14.1435	14.0539	14.1859	13.1581	14.2177	13.6764	6.56921	15.035	12.5236	5.62911	11.834	4.79799	8.97033	12.5743	12.514	2.746
TRCN0000066711:Slpi	14.3585	12.7218	12.9119	12.3451	13.907	12.4833	14.52	14.138	14.2092	10.9881	12.5669	13.1837	8.93844	11.348	11.9425	11.6064	9.03159	12.4651	14.985	13.4791	10.929	16.1044
TRCN0000066710:Slpi	12.8541	11.3523	12.6612	12.3451	12.7096	10.8983	12.4352	12.1649	12.9936	9.83615	13.2939	12.9794	4.56921	11.8226	8.83352	4.47711	7.72674	11.9143	9.65838	11.119	10.777	13.4895
TRCN0000066708:Slpi	12.1395	11.5212	10.5632	8.8712	12.3437	10.8983	11.5189	10.732	11.8296	12.5731	9.77122	8.84315	2.83224	3.23602	13.4407	8.536	4.63927	6.96791	9.45861	11.9012	10.929	11.6395
TRCN0000100075:Pltp	13.6229	13.0015	12.6185	11.3451	11.8702	11.4833	12.8377	12.5598	12.1191	9.83615	12.8455	11.4893	2.83224	3.23602	3.25525	4.47711	3.48727	2.64598	2.6484	2.67242	10.777	2.746
TRCN0000100078:Pltp	13.8066	11.7218	12.8362	11.0232	12.9429	12.3578	13.3525	13.0825	13.2346	9.83615	13.1273	13.5356	9.32409	4.38802	7.1077	7.21408	6.22424	3.79799	2.6484	2.67242	10.777	2.746
TRCN0000100077:Pltp	14.4177	14.4839	14.6993	15.4826	12.9258	14.8756	13.5623	14.3526	14.2939	14.2361	12.7559	15.3252	10.3936	3.23602	11.5621	13.5056	13.2595	8.35258	2.6484	12.8878	10.777	2.746
TRCN0000100076:Pltp	14.6553	13.6489	14.0933	13.6082	14.2088	13.7057	13.9684	13.6955	13.5052	11.9881	13.88	13.4289	6.7916	7.38802	9.02197	10.6291	8.28313	2.79799	6.88786	10.348	10.929	2.746
TRCN0000009509:Cebpb	15.3796	14.9785	14.5008	13.1931	15.8729	15.7563	15.1712	14.9414	14.9528	13.9881	9.96132	11.677	2.83224	3.23602	3.25525	6.21408	3.48727	2.64598	2.6484	5.99435	10.777	2.746
TRCN0000067680:Fcgr1	14.3685	12.8351	13.1432	13.4155	13.1826	13.6532	13.3317	13.3169	13.9171	13.895	13.4224	13.5778	11.1888	10.6072	11.7692	13.229	10.6616	13.0741	13.1008	13.7552	10.777	13.8004
TRCN0000067682:Fcgr1	14.9903	14.2986	16.8362	16.6231	17.1286	16.8756	16.0225	15.8509	15.962	15.1581	14.0655	14.0491	12.646	13.8143	14.496	19.5811	10.1311	13.0776	15.0099	17.3072	12.929	15.1738
TRCN0000067678:Fcgr1	15.3037	14.9192	14.8432	14.2711	14.0282	12.4833	14.8966	14.7632	14.7507	14.0756	14.7456	14.7967	9.92676	8.19537	11.923	11.0721	10.1311	15.3925	11.6891	12.029	10.777	13.8853
TRCN0000067681:Fcgr1	11.0807	9.44762	9.70617	8.8712	3.95138	8.74633	11.0912	11.732	9.98163	9.83615	9.83093	10.4093	10.7656	3.23602	8.36145	7.62911	8.44663	5.79799	9.4869	12.7463	10.777	2.746
TRCN0000067679:Fcgr1	16.3895	16.0263	15.6546	15.6082	15.2923	15.3578	15.9356	15.8797	16.1602	15.821	14.9823	15.1686	14.4691	9.98793	12.8039	12.96	14.3293	9.82035	10.5752	12.3382	12.514	15.3556
TRCN0000069191:Kcna3	11.2	10.6938	9.6221	13.1931	9.30894	8.74633	10.064	8.73198	11.4498	9.83615	11.5815	11.5071	11.9644	14.8864	15.7454	12.6459	16.0251	13.1086	13.8978	15.1559	13.251	14.6904
TRCN0000069190:Kcna3	12.9689	11.316	11.4045	8.8712	12.5844	9.89834	11.9528	11.0539	11.5666	9.83615	14.0634	12.4013	5.7916	9.06044	8.79957	8.71658	11.2466	8.90651	9.93995	9.76694	10.929	9.10745
TRCN0000069192:Kcna3	14.3844	13.166	12.9031	12.6082	13.3501	13.7057	12.844	12.7676	12.6672	13.1581	13.285	10.2558	3.98424	13.8038	12.1284	11.536	14.7928	5.11991	10.095	8.03388	10.777	7.54185
TRCN0000069189:Kcna3	10.5502	12.2975	8.6221	17.3675	9.03885	8.74633	11.0205	10.732	10.1622	9.83615	13.3374	12.8949	10.5156	15.4328	13.9239	11.8386	10.8681	14.3102	12.6443	14.4271	10.929	13.2041
TRCN0000069188:Kcna3	14.4909	13.1787	12.593	10.0232	14.185	13.6532	13.8882	13.5496	13.8027	12.3101	15.6016	15.4731	2.83224	6.19537	11.0366	10.9145	12.8117	14.3984	12.0507	9.73132	12.929	16.3279
TRCN0000034495:Sort1	14.7477	13.6452	14.87	14.1525	14.5925	14.2907	14.9997	14.6437	15.0304	14.3101	13.7876	13.4421	4.56921	12.1496	12.2652	12.1683	12.7966	11.5859	13.3569	16.1823	10.929	12.7214
TRCN0000034494:Sort1	10.9508	8.26928	3.82624	8.8712	10.0388	8.74633	8.70487	7.41005	9.6597	9.83615	3.62147	6.03579	2.83224	8.38802	3.25525	4.47711	3.48727	2.64598	2.6484	6.91189	10.777	2.746
TRCN0000034496:Sort1	16.1462	16.5903	15.3791	14.6956	16.5997	16.2471	15.4282	15.2711	16.3125	15.6886	16.3921	16.6475	13.7416	14.9944	12.9111	12.7166	14.5811	13.8342	16.5378	16.1524	17.8598	13.7875
TRCN0000034497:Sort1	13.6598	12.1558	14.0457	13.8306	14.8673	14.5422	13.5645	13.3873	13.6894	12.5731	12.1013	12.425	10.1032	10.3653	13.36	12.3015	14.4255	10.5122	13.5694	14.7935	10.777	13.2423
TRCN0000110912:Glipr2	16.3383	15.9055	16.0564	15.7097	16.3089	15.9964	16.2412	16.1226	16.0216	15.5427	15.5855	16.0492	15.052	15.5984	14.1232	12.9052	14.5066	12.7049	13.0268	13.346	13.251	14.1111
TRCN0000110911:Glipr2	14.2015	13.9756	14.7832	13.7781	14.8673	14.2559	14.5774	13.9875	14.1381	12.3101	13.301	13.4413	8.07171	12.0462	8.96184	11.0042	11.8824	8.88545	9.65838	13.0747	10.777	2.746
TRCN0000110913:Glipr2	15.3578	14.7603	16.3253	16.6885	16.3351	16.6599	16.0271	16.978	15.8528	16.3457	15.1664	15.3891	14.6081	16.5032	16.9392	12.5833	15.5073	16.0262	14.8134	15.3769	14.251	16.6558
TRCN0000110914:Glipr2	9.67897	8.26928	10.486	16.4578	10.5513	16.3741	11.655	15.529	10.204	16.0105	11.4353	11.0317	7.50781	6.38802	9.16214	7.21408	7.8872	10.0834	9.77768	9.8017	10.929	10.9478
TRCN0000110910:Glipr2	2.58445	3.86935	3.82624	8.8712	3.79938	8.74633	2.02931	6.25805	4.92273	9.83615	3.46947	2.42436	2.83224	3.23602	3.25525	4.47711	3.48727	2.64598	2.6484	2.67242	10.777	2.746
TRCN0000025995:Nr4a3	14.3991	13.3091	15.0403	15.8176	15.1898	16.2471	14.824	15.393	15.0084	15.9189	13.9998	13.3869	10.2789	12.9214	11.674	14.125	7.8872	11.3979	16.0934	13.8709	10.777	16.5755
TRCN0000025969:Nr4a3	10.3947	8.60632	9.40451	11.8306	8.27331	8.74633	8.92277	10.4101	10.2447	10.9881	12.0138	6.74629	2.83224	3.23602	3.25525	10.0214	6.63927	2.64598	2.6484	2.67242	10.777	2.746
TRCN0000025997:Nr4a3	16.2141	16.0709	16.486	16.2229	16.4352	16.3162	16.5152	16.3452	16.2615	15.9423	16.0579	15.8067	15.0208	14.965	16.679	16.3365	15.3505	15.9355	15.7484	17.0645	16.6295	17.4752
TRCN0000025982:Nr4a3	14.8862	15.2562	15.6674	15.2711	14.63	14.2203	14.9282	14.6532	14.8659	13.6886	14.6896	14.5407	16.1526	10.1023	17.2285	12.199	13.0273	15.8653	11.7777	14.2375	14.251	14.5486
TRCN0000025974:Nr4a3	12.4779	11.2881	11.6717	10.0232	11.3692	11.2203	11.8015	10.8695	11.7612	9.83615	12.1053	9.13095	2.83224	3.23602	5.72918	4.47711	6.8092	2.64598	9.17544	9.05324	10.777	2.746
TRCN0000096443:Hivep3	15.9674	15.8415	15.5684	15.363	15.8714	16.1078	15.0087	15.1549	15.2915	15.0325	15.6757	15.7084	13.9209	15.3678	12.2527	17.1755	10.8681	15.1959	19.1195	14.6058	17.251	13.6411
TRCN0000096441:Hivep3	14.5626	14.1377	14.1457	12.9301	14.3512	13.2907	13.7166	13.268	13.5464	12.9881	14.2435	14.6608	9.23217	9.67342	5.40726	11.8483	11.2091	10.4915	9.55529	12.1531	12.514	2.746
TRCN0000096440:Hivep3	16.1592	15.4762	16.1159	15.7511	15.135	14.7563	15.2605	15.5924	15.13	13.9881	15.639	16.0003	9.81713	11.7009	10.6646	11.1369	13.9488	12.0172	11.7311	10.2756	11.929	12.2882
TRCN0000096442:Hivep3	15.7173	16.0911	15.9856	15.7647	15.9443	15.9752	15.3956	15.3169	15.4034	15.1976	16.5014	16.5565	9.11353	13.2828	14.6397	14.1644	14.6986	13.6029	12.4956	10.119	14.251	14.9186
TRCN0000096439:Hivep3	14.5288	13.7729	14.3292	14.1931	14.1087	13.3578	13.9923	13.6195	14.7365	13.3101	14.4591	14.1019	15.7158	12.4269	16.7532	13.4429	14.1411	12.7895	14.3483	11.2423	13.7364	15.7554
TRCN0000023471:Fgr	14.8619	14.9477	14.489	13.6082	14.9464	14.0683	14.5433	14.3467	14.4584	13.3101	14.9691	14.8172	10.1937	16.8269	13.0779	15.048	15.7127	12.1643	14.416	14.0179	14.6295	16.2587
TRCN0000023470:Fgr	14.6804	15.0256	14.6067	13.7236	15.3761	14.6797	14.2628	14.138	14.874	13.7955	15.7693	14.8681	8.84222	6.55795	12.534	12.5891	11.6727	2.64598	10.5818	11.2081	15.251	11.4098
TRCN0000023469:Fgr	13.6672	13.3523	14.3435	15.4155	14.3089	15.3578	14.0689	14.9218	13.9906	14.5731	13.6508	13.7172	11.077	3.23602	9.71104	9.536	7.8092	8.68063	7.97033	11.1643	12.514	11.0928
TRCN0000023473:Fgr	14.8821	13.5759	14.5623	14.1107	15.266	14.6532	14.8988	14.8067	15.1191	14.632	13.6341	14.0817	13.0038	16.2828	14.6676	10.0885	12.2831	12.2533	13.903	16.0903	12.929	16.6169
TRCN0000023472:Fgr	9.50464	9.02135	11.2729	8.8712	10.5807	8.74633	11.0393	9.86949	11.9202	9.83615	11.9834	9.89829	2.83224	3.23602	6.21461	4.47711	4.63927	2.64598	2.6484	2.67242	10.777	11.1695
TRCN0000018759:Man1c1	12.1564	11.7425	8.06571	8.8712	12.3351	10.4833	10.7321	9.57998	11.5983	10.9881	12.0477	11.7637	9.71216	7.55795	14.0118	14.6121	13.0946	7.25742	11.7546	11.2507	12.514	13.0915
TRCN0000018761:Man1c1	2.58445	3.86935	3.82624	8.8712	3.79938	8.74633	2.02931	6.25805	4.92273	9.83615	3.46947	2.42436	2.83224	3.23602	3.25525	4.47711	3.48727	2.64598	2.6484	2.67242	10.777	2.746
TRCN0000018758:Man1c1	13.8106	12.3068	13.454	12.1931	14.1288	13.8525	13.0822	12.4544	13.5135	9.83615	12.6576	12.9879	2.83224	9.63595	8.72918	4.47711	8.8092	7.60534	13.6506	15.0336	10.777	10.881
TRCN0000018760:Man1c1	13.3848	11.9222	13.1631	11.0232	13.4963	12.8983	13.1918	12.8695	13.2346	10.9881	12.3764	12.6492	8.02864	3.23602	10.0511	9.15268	10.0822	12.8245	11.4003	13.2157	11.929	11.2063
TRCN0000018757:Man1c1	2.58445	3.86935	3.82624	8.8712	3.79938	8.74633	2.02931	6.25805	4.92273	9.83615	3.46947	3.57636	2.83224	3.23602	3.25525	4.47711	3.48727	2.64598	3.8004	2.67242	10.777	2.898
TRCN0000067210:Cxcl1	11.9164	10.6938	11.9669	12.9301	13.2064	14.2559	11.9528	12.4975	11.789	9.83615	11.8309	13.0245	7.93844	8.43241	6.57718	7.62911	8.33971	7.25742	10.8557	9.26737	10.777	11.3899
TRCN0000067211:Cxcl1	14.0924	13.3767	14.1305	13.4826	13.5231	12.9858	14.049	13.6862	13.9296	13.6886	13.4028	13.618	2.83224	3.23602	3.40726	8.62911	12.2317	4.79799	11.4114	9.57931	10.777	10.273
TRCN0000067209:Cxcl1	16.3113	15.8166	15.6126	15.1525	15.2379	15.9318	15.7115	15.2493	15.4628	14.5731	15.5193	15.6172	11.7721	15.1295	13.2975	17.7945	14.9195	8.04592	19.0314	12.3809	13.929	2.746
TRCN0000067212:Cxcl1	10.1373	9.10882	9.88514	8.8712	9.50597	8.74633	9.94949	9.99502	7.07474	9.83615	11.383	11.6208	2.83224	3.23602	3.25525	4.47711	3.48727	2.64598	2.6484	2.67242	10.777	7.48296
TRCN0000067208:Cxcl1	15.0984	14.8574	14.219	12.7236	14.5952	14.3578	14.6787	14.3289	14.0943	12.3101	14.0962	14.4049	8.41051	9.83096	13.7942	10.6735	12.3397	11.8641	11.7043	11.3002	10.929	11.2599
TRCN0000068243:Cxcl11	15.3927	15.5807	15.8536	15.3808	15.859	15.3246	15.4231	15.0966	15.7489	14.9423	14.0758	11.3312	11.4313	3.23602	3.40726	5.62911	8.68367	8.65597	5.60776	10.7192	10.777	13.5016
TRCN0000068245:Cxcl11	15.7564	15.2235	15.5309	14.8561	15.5894	15.1651	15.8079	15.6146	15.7427	14.743	13.9524	14.9287	2.83224	10.8718	10.6167	9.58331	6.9612	8.11992	2.6484	2.67242	10.777	2.746
TRCN0000068247:Cxcl11	17.2188	17.8925	18.1255	18.0649	17.5893	17.4606	18.1458	18.1367	17.8334	17.6392	13.8953	14.345	10.8971	13.4201	12.9618	11.6735	12.9814	13.638	15.6956	18.976	13.929	16.4291
TRCN0000068244:Cxcl11	14.1841	14.6035	12.9811	11.3451	12.6167	12.2203	12.0455	11.4975	11.1833	9.83615	14.9462	14.8293	13.2082	13.1479	12.182	13.2438	10.6505	11.6989	10.8932	14.5352	12.929	14.3595
TRCN0000068246:Cxcl11	14.5804	13.8044	13.0631	11.6082	13.6256	13.4219	14.1503	13.853	14.2296	13.6886	15.3258	15.5238	12.1109	8.74557	16.4359	13.6817	14.1862	14.4976	14.4586	17.1731	14.251	13.6403
TRCN0000068280:4631412M08Rik	15.1282	15.3091	15.105	15.0676	15.9287	16.3822	15.369	15.2927	15.7691	16.0542	13.3697	13.7095	2.98424	3.23602	8.40725	6.95104	5.63927	6.60534	2.6484	8.31628	10.777	2.746
TRCN0000068279:4631412M08Rik	13.9808	13.1506	11.6717	10.0232	11.4432	8.74633	10.8921	9.73198	11.9574	10.9881	16.6516	16.6341	13.926	16.1435	12.8626	15.0085	15.2984	13.8342	14.1441	13.7888	16.099	16.0571
TRCN0000068282:4631412M08Rik	8.59444	10.3612	11.2911	8.8712	10.0599	8.74633	11.6346	8.41005	6.6597	9.83615	13.4077	11.9942	7.56921	10.6264	13.1369	11.789	11.8142	12.673	11.82	11.6025	11.929	14.5717
TRCN0000068278:4631412M08Rik	16.3892	16.4695	17.0784	16.6671	15.7113	15.1078	16.4909	16.1566	16.6728	16.1581	18.1876	17.9297	14.3723	15.2006	15.7667	16.0171	15.8807	15.879	15.8727	15.6619	16.3553	15.9073
TRCN0000068281:4631412M08Rik	14.0488	12.7695	13.67	12.7236	14.1449	13.4219	14.0256	13.7764	13.2987	11.9881	15.2017	14.9971	13.9878	14.0893	11.6504	12.542	8.59347	6.11991	14.321	13.7603	15.0165	17.7991
TRCN0000176019:Hvcn1	15.3924	14.819	14.6489	13.2711	14.385	13.9858	15.342	15.1346	14.962	13.4476	14.3587	14.6969	6.7916	10.5378	9.97711	13.1566	10.9522	9.47041	13.9559	12.7743	13.514	11.531
TRCN0000174043:Hvcn1	13.6373	12.6287	12.4003	13.1931	13.8924	14.2907	13.4095	13.9646	13.7436	14.632	13.7142	12.3885	11.464	11.3069	10.2146	11.7584	11.2242	9.64348	15.2037	14.1593	10.777	16.5548
TRCN0000173402:Hvcn1	14.3001	13.7339	12.5328	12.7236	11.6024	8.74633	13.6237	13.5393	12.7041	12.5731	13.674	13.9703	2.83224	3.38802	14.6546	6.21408	9.16284	10.4915	10.5818	11.9012	10.929	11.0324
TRCN0000173376:Hvcn1	13.9213	12.8637	11.3791	8.8712	8.90558	11.7057	13.2621	13.1914	13.1191	13.1581	13.4638	12.9005	2.98424	6.38802	7.99222	8.62911	8.8092	10.0554	2.6484	8.84679	10.777	11.2334
TRCN0000103376:Lfng	14.7774	13.5291	15.5028	15.3086	15.956	15.4061	16.2605	16.1649	15.9597	15.743	13.9195	14.2646	17.2351	17.6506	18.0771	19.4395	15.1002	17.7689	18.8356	17.5761	15.7364	19.1328
TRCN0000103377:Lfng	14.3493	14.232	15.1318	15.1107	14.4983	13.5422	15.0769	15.0025	14.9995	14.2361	13.9779	13.7858	10.8234	9.03188	10.923	14.3807	14.0012	14.4104	15.234	9.14635	14.099	13.9362
TRCN0000103378:Lfng	14.0713	12.4137	14.0657	14.7236	14.2193	14.9644	14.6656	14.8067	13.9846	14.3805	12.7738	13.5608	12.6514	15.6673	16.3308	14.0967	14.0089	13.0147	16.8046	16.5158	10.929	17.9954
TRCN0000103375:Lfng	14.6896	13.3523	14.5576	15.4155	15.4149	15.6263	14.3326	15.1881	15.2296	14.6886	13.6835	14.0198	16.4401	14.0018	11.923	14.605	12.4498	12.3754	14.4279	17.4345	14.3885	15.4162
TRCN0000103379:Lfng	13.7237	13.0129	13.9895	12.9301	14.3512	13.7057	14.3064	15.5316	14.3485	13.3101	13.2121	12.9262	9.85461	9.03188	13.296	15.0543	11.7941	2.79799	10.2598	11.9589	10.777	12.3778
TRCN0000081564:Irf5	14.7026	13.9595	14.8525	14.7236	14.4749	13.9858	14.7173	14.4975	14.828	13.895	14.0901	13.8841	12.535	14.6354	14.9856	12.0885	15.2872	13.0495	15.138	16.6366	15.8832	16.1084
TRCN0000081565:Irf5	16.3968	17.3216	15.8502	15.327	15.8888	15.2559	16.471	16.2366	16.9068	16.6746	17.6836	17.6936	13.7648	17.7878	15.0215	14.5833	17.0658	16.621	16.5388	14.5705	20.0428	16.5403
TRCN0000081566:Irf5	13.3148	11.4307	12.3663	8.8712	11.9114	11.7057	12.7137	12.3408	13.1516	12.5731	14.0901	12.4093	5.7916	3.23602	13.2621	8.43647	11.1862	7.25742	10.6396	9.48264	10.777	7.8522
TRCN0000081567:Irf5	16.0999	16.7848	16.7674	16.837	16.695	17.3495	16.9163	16.9258	16.7533	17.0105	16.7978	16.26	15.008	15.6525	17.6087	18.9619	15.7954	17.3551	15.293	15.0118	16.099	10.3326
TRCN0000081563:Irf5	13.543	13.6119	13.6418	11.3451	11.9344	9.89834	13.5234	13.2927	12.1937	9.83615	12.7063	14.1538	2.83224	7.84745	5.99222	7.43647	8.28313	12.5826	9.24334	10.7728	10.777	2.746
TRCN0000200737:Arhgap25	15.5915	15.7854	16.0547	15.9058	15.8568	15.4375	15.7623	15.6341	15.6051	14.5117	15.2983	15.1777	7.37656	7.55795	11.8543	9.62911	12.6589	11.4669	14.5172	13.471	10.929	14.1782
TRCN0000190509:Arhgap25	14.979	13.4539	14.4939	14.3451	14.0094	13.5422	14.3064	14.0025	14.2296	12.7955	13.9878	13.7519	9.99547	14.4581	13.7845	16.1899	14.2695	12.4984	15.9404	13.7684	12.929	15.0835
TRCN0000190690:Arhgap25	13.1363	12.7425	10.6076	8.8712	12.348	9.89834	13.0617	12.4544	11.6746	9.83615	12.7533	13.4506	4.98424	7.55795	4.99222	4.47711	4.63927	4.38295	7.38536	2.67242	10.777	11.6395
TRCN0000192525:Arhgap25	15.8615	14.9267	16.8902	16.9241	17.5484	17.6764	16.3936	16.3079	16.5321	16.7955	14.9916	15.6587	16.6306	17.0394	16.6158	17.2566	17.0892	16.4622	19.2004	19.9257	16.4526	19.1084
TRCN0000091048:Prickle2	14.8795	15.7637	15.2515	13.8306	14.5316	12.9858	15.3587	14.9837	15.0663	13.4476	15.6183	15.8323	12.494	10.8392	16.4807	15.2521	10.4848	12.4827	12.611	13.9072	13.7364	11.9908
TRCN0000091049:Prickle2	14.3799	14.7296	14.9082	14.8812	14.9738	14.8983	14.7812	14.8736	14.715	15.2736	14.5574	14.0672	2.83224	6.55795	3.25525	12.799	9.84873	7.88545	10.5146	13.8384	10.777	2.746
TRCN0000091050:Prickle2	12.4558	14.0171	13.1853	12.9301	11.3264	8.74633	13.1785	12.9492	12.5586	11.5731	12.9768	13.3421	10.0503	11.2335	7.99222	4.47711	3.48727	2.64598	2.6484	2.67242	10.777	11.1648
TRCN0000091051:Prickle2	16.1945	16.5586	15.8636	15.1729	16.1332	15.5565	16.2077	15.8919	15.8569	15.4144	16.2476	16.7731	11.8329	8.81428	13.6106	10.799	12.3432	11.1555	10.9141	12.6414	12.514	13.134
TRCN0000091052:Prickle2	15.3181	14.8754	15.5966	16.8497	15.1356	16.535	15.5822	16.8013	15.5606	16.9307	14.4693	14.3861	8.11353	7.55795	13.6705	8.95104	9.54617	11.4845	14.6761	12.2549	10.929	14.7722
TRCN0000180150:C530028O21Rik	15.9838	16.2093	14.9534	12.9301	15.6353	14.9207	15.4101	15.0611	15.7436	14.8461	15.6521	15.3565	4.56921	9.27066	10.9308	12.9778	11.5641	12.6606	12.2578	11.6382	10.777	13.2199
TRCN0000179177:C530028O21Rik	15.9735	15.6026	15.5266	14.6379	16.2234	15.7687	16.5523	16.2093	16.363	15.9423	15.4713	15.4999	17.4161	14.1244	18.171	11.2438	14.6609	13.6045	18.2131	15.0186	14.099	13.9573
TRCN0000180282:C530028O21Rik	10.6252	10.7895	14.2059	11.0232	11.3776	8.74633	3.76627	6.25805	11.052	9.83615	11.145	6.38372	2.83224	3.23602	3.25525	4.47711	3.48727	2.64598	2.6484	2.67242	10.777	2.746
TRCN0000180653:C530028O21Rik	16.3131	16.929	16.3402	16.0232	16.8382	16.3077	16.447	16.0449	16.3578	15.3457	16.5919	16.5874	18.7202	20.553	19.7491	18.7118	18.0855	19.7781	18.3918	18.2559	20.0914	19.231
TRCN0000080072:Vwf	14.1169	13.1686	14.1088	13.2711	14.173	13.1463	14.0447	13.7047	14.5845	14.3101	13.7456	12.7907	2.83224	9.47548	6.72918	9.08854	4.63927	7.49843	10.3318	11.6188	10.777	15.9465
TRCN0000080069:Vwf	12.0079	9.19128	12.458	11.6082	12.7262	13.4219	11.3562	10.732	10.7752	9.83615	11.6604	12.0131	4.98424	7.29491	10.1352	11.8189	8.59347	2.64598	10.8502	11.1236	10.777	11.2334
TRCN0000080071:Vwf	15.1833	14.6814	14.7439	14.3086	14.0845	13.4833	14.7742	14.59	14.0747	13.1581	14.7083	14.3861	6.68468	5.70995	13.8564	4.62911	11.3672	9.80922	14.4017	11.5283	10.777	10.1364
TRCN0000080068:Vwf	15.4328	14.9617	13.7743	13.2711	14.47	14.3246	14.6684	14.5342	13.3415	11.9881	15.1684	15.6797	2.83224	7.84745	8.93082	4.47711	7.8092	2.79799	12.2204	9.71924	10.777	2.746
TRCN0000080070:Vwf	16.3475	16.3444	16.4359	16.2993	16.6436	16.1557	16.5409	16.3437	16.6922	16.743	16.1315	15.7148	14.0902	17.6589	18.3872	14.3773	15.0858	14.6336	13.562	15.0354	15.251	15.949
TRCN0000034385:Kras	16.0527	16.2466	15.6564	15.1931	15.5536	15.3902	15.8076	15.7001	15.5815	15.7161	15.7892	15.9241	13.201	11.612	3.25525	12.2873	11.7941	10.6684	15.3877	11.9993	14.8359	12.3798
TRCN0000055357:Kras	14.7266	15.792	13.604	11.0232	11.3089	8.74633	12.8546	11.995	12.2245	10.9881	15.4968	15.5599	2.83224	3.23602	3.25525	4.47711	5.9612	2.64598	2.6484	2.67242	11.929	2.746
TRCN0000077675:Rasgrp4	13.8025	12.2834	13.8911	12.6082	13.3458	12.3578	13.979	13.4324	13.8594	10.9881	13.8431	13.5291	14.5058	10.388	8.86669	14.804	11.3535	14.1165	15.6648	13.9284	10.777	16.3342
TRCN0000077677:Rasgrp4	14.019	14.2223	14.7113	13.9301	14.5624	13.6532	14.5189	14.0754	14.5505	13.7955	13.1293	13.2094	13.3883	3.23602	10.8419	11.6291	11.2392	11.409	12.4169	14.3981	12.514	11.7928
TRCN0000077676:Rasgrp4	11.4644	9.06575	12.0443	8.8712	11.7652	10.4833	10.6812	9.21741	11.7752	9.83615	11.9658	12.3111	5.56921	9.5173	8.79957	11.4995	10.0655	13.7139	12.7546	11.8468	12.514	13.9674
TRCN0000077673:Rasgrp4	16.5364	16.3869	16.6008	16.1831	16.485	16.0379	16.7704	16.449	16.4229	16.4144	15.254	15.694	14.5772	15.6855	13.7758	13.3226	13.2795	12.2595	14.7919	13.6462	14.929	16.3922
TRCN0000077674:Rasgrp4	15.64	14.9009	15.4489	14.1931	15.258	14.2559	15.0461	14.585	15.2878	14.4476	14.8941	16.0294	10.719	16.4239	12.5946	11.7059	12.2795	13.2968	13.4077	12.9576	13.7364	14.1376
TRCN0000088696:Tyrobp	13.2333	11.8542	10.4377	8.8712	11.4512	11.2203	12.6086	12.7138	12.6821	9.83615	13.2992	12.5636	3.98424	4.38802	9.76481	4.47711	12.1069	9.75218	2.6484	2.67242	10.777	2.746
TRCN0000088695:Tyrobp	15.2918	14.2369	14.4377	14.5468	14.7311	15.1837	14.8386	14.9258	14.5766	14.5731	14.4496	14.5813	11.646	12.2553	7.86669	12.129	11.3535	12.6544	16.1223	14.9498	13.251	14.4645
TRCN0000088694:Tyrobp	13.5235	12.1455	13.5576	13.2711	13.1338	12.9858	13.606	13.0966	13.7472	10.9881	13.4191	12.3756	9.00661	13.8779	13.5404	12.7584	13.1804	12.4072	13.3521	15.1116	13.514	12.1244
TRCN0000088697:Tyrobp	5.90638	8.97555	3.97825	8.8712	9.19931	8.74633	11.0792	10.58	8.6597	9.83615	12.4448	9.35772	7.30617	12.4487	12.0938	4.47711	9.09871	8.55288	8.52832	14.5864	12.929	7.29032
TRCN0000088693:Tyrobp	15.359	15.2776	15.2996	14.6082	15.5876	14.8291	15.452	14.8939	15.4268	14.4476	15.1083	14.8338	9.05033	10.8879	10.2274	11.5118	9.13113	13.4792	11.7976	13.1029	12.929	12.5219
TRCN0000009502:Cebpa	11.2795	9.97555	8.50181	8.8712	12.8462	10.8983	10.326	7.41005	11.5342	10.9881	10.6438	11.294	3.98424	7.70995	9.76481	4.47711	7.9612	10.7923	2.6484	12.292	10.777	10.3492
TRCN0000030506:Napsa	17.3219	17.5201	17.519	17.1881	17.3317	16.8112	17.2586	16.9694	17.5252	17.301	17.7601	17.7437	11.3593	9.72787	13.3702	13.4746	13.5744	13.7086	12.2721	12.3616	15.177	13.5766
TRCN0000030507:Napsa	13.551	12.7695	13.1507	12.0232	14.3426	13.0683	13.6305	13.268	13.5259	10.9881	14.0213	12.1329	9.85461	14.7598	13.4448	8.79904	12.1028	11.3678	13.1491	14.5667	11.929	14.959
TRCN0000030505:Napsa	12.148	11.9814	12.8331	12.6082	10.506	10.8983	10.8288	10.8695	5.07474	9.83615	10.6659	10.8892	2.83224	3.23602	3.25525	4.47711	6.8092	2.64598	2.6484	9.81311	10.929	11.509
TRCN0000030508:Napsa	12.0852	8.41367	9.56321	8.8712	10.6656	10.4833	10.8395	9.86949	10.6293	9.83615	12.7864	11.0802	4.56921	9.78034	8.79957	10.4105	7.54617	12.3754	10.5486	10.9843	10.929	11.7021
TRCN0000030504:Napsa	2.58445	3.86935	3.82624	8.8712	3.79938	8.74633	2.02931	6.25805	4.92273	9.83615	3.46947	2.57636	2.83224	3.23602	3.25525	4.47711	3.48727	2.64598	2.6484	2.67242	10.777	2.746
TRCN0000068203:Cd37	15.4146	14.9929	15.4443	14.2711	14.7507	14.0276	15.5568	15.1549	15.7329	15.3457	16.043	16.1933	16.154	15.6522	17.5489	13.3907	16.7774	14.5928	16.1703	15.1231	17.5437	14.1741
TRCN0000068205:Cd37	14.0178	13.3044	14.6391	13.3451	14.3995	13.2907	13.8426	13.4653	14.3509	13.6886	14.087	14.1486	8.56921	10.2209	9.33799	9.384	10.4206	8.86408	16.0385	13.537	13.514	13.3788
TRCN0000068206:Cd37	16.4943	16.8219	16.2561	15.4989	16.6346	16.1078	16.6085	16.2174	16.4057	16.0325	13.8248	14.4041	15.0156	11.3188	11.1886	10.9867	8.59347	11.9704	13.321	14.0994	10.777	15.9766
TRCN0000068204:Cd37	14.734	13.8431	14.5509	14.4826	14.9215	14.9427	14.6224	14.7047	14.3989	13.895	14.6215	15.0874	7.93844	12.6918	8.36145	12.1048	15.3166	11.3018	8.50084	11.6414	10.929	11.3858
TRCN0000068207:Cd37	13.6214	13.3433	12.1075	8.8712	11.8939	9.89834	12.1529	11.1649	12.4498	9.83615	16.8337	16.8502	11.9983	13.1261	12.6646	12.9465	17.0721	13.3792	19.3659	15.4944	19.6433	12.96
TRCN0000127251:Tm6sf1	14.5244	13.9814	15.1419	14.5468	14.6203	13.8525	14.7564	14.7093	15.2695	13.6886	14.0116	13.929	18.1032	15.6838	17.6066	15.2829	13.1311	12.3678	16.6592	15.1472	10.777	15.5405
TRCN0000127250:Tm6sf1	14.0651	14.38	13.1482	14.0232	12.5844	13.8052	13.9822	15.0025	13.3368	14.1581	14.3071	13.8302	7.89113	3.23602	3.25525	9.58331	6.63927	7.79799	9.17544	11.9408	12.514	10.8464
TRCN0000127253:Tm6sf1	16.8081	16.5542	16.849	16.3719	17.5608	17.1651	17.1996	16.853	17.0132	16.6606	15.834	16.4203	13.9878	14.653	16.9105	17.4343	15.5318	14.8944	16.3226	15.5277	14.514	16.4474
TRCN0000127252:Tm6sf1	16.6605	16.8803	16.6405	16.3982	16.1853	15.6665	16.3796	16.2477	16.968	16.6886	16.0561	15.8095	10.0395	14.2058	12.5872	13.43	10.3258	12.2978	17.9715	13.7515	13.7364	16.6137
TRCN0000127249:Tm6sf1	15.7196	15.32	14.9562	14.1107	15.0948	14.2907	15.2918	14.9685	14.8429	15.2736	14.564	14.2716	10.3936	14.4814	12.6927	12.9006	12.9154	11.2737	14.0678	13.9112	10.777	13.3042
TRCN0000066498:Il16	15.617	15.6791	15.5805	14.3451	15.5961	14.3578	15.7216	15.4241	15.4862	14.3805	15.7053	15.515	12.8376	10.5679	16.3768	12.8627	16.4739	9.95786	19.127	14.4723	15.177	14.0754
TRCN0000066502:Il16	16.5801	16.5004	17.5358	17.2853	17.1169	16.7932	17.1314	16.8999	17.0922	16.5731	16.2828	16.3841	10.5078	14.6618	11.142	14.83	15.4478	13.6852	16.9451	16.0634	14.7364	13.3074
TRCN0000066501:Il16	16.2109	15.2746	15.6103	15.4326	16.5314	16.2992	16.4766	16.3018	16.5616	16.895	15.3387	14.8085	14.8438	10.7367	12.7404	13.4365	17.3992	12.4237	16.4044	14.5344	14.8359	15.1346
TRCN0000066499:Il16	15.6753	16.137	15.9652	15.5931	16.2336	16.0882	16.3123	16.1346	16.1219	15.6886	15.4118	15.6226	13.0862	14.7312	13.0034	14.0042	13.736	15.5612	14.7848	15.6037	13.929	14.466
TRCN0000066500:Il16	12.8887	11.5052	13.5309	12.8306	12.2506	11.4833	12.9708	12.4324	13.3648	9.83615	12.9275	10.4712	9.6281	8.87987	7.40726	10.4105	7.9612	9.64348	11.7458	13.0081	10.777	11.1972
TRCN0000068188:Il4ra	16.3976	16.1903	17.0629	17.0119	16.0706	16.0069	16.5336	16.3229	16.0641	16.2736	13.4416	14.7027	10.6637	11.6407	7.79957	10.1527	12.5035	8.44184	10.1313	2.67242	10.777	13.4176
TRCN0000068190:Il4ra	17.0478	17.4206	17.6983	17.4026	17.4811	17.0069	17.2679	17.0421	17.2695	17.1681	12.9298	11.9751	7.50781	13.3437	10.7382	9.27297	9.06554	9.76377	12.3102	12.635	11.929	11.3818
TRCN0000068189:Il4ra	12.4627	10.4137	12.6257	11.8306	12.7748	12.8052	10.17	10.1105	12.0405	12.7955	15.5684	15.9261	15.4508	17.0546	18.6178	17.6781	17.2162	13.0577	17.6371	17.2803	16.0583	19.1431
TRCN0000068191:Il4ra	14.9562	15.1442	14.9867	14.4155	14.0455	13.1463	14.8796	14.7938	14.5301	13.895	17.0787	16.9488	18.0679	19.2646	18.6606	14.4477	18.1634	16.492	16.249	18.6553	19.0376	17.6859
TRCN0000068192:Il4ra	16.3685	16.4816	16.4563	15.9421	16.3753	16.1745	16.7368	16.4949	16.2515	15.8708	15.1563	15.5256	10.8546	5.97298	12.9828	11.9145	13.5447	11.2451	10.7546	14.09	13.929	13.8717
TRCN0000091721:Coro1a	13.9355	12.493	14.3598	14.2327	13.8217	13.0683	13.4598	12.6195	13.0405	10.9881	13.9998	13.2048	8.11353	14.9426	13.1007	11.0214	17.1076	9.25742	12.7297	10.7492	10.929	13.2445
TRCN0000091718:Coro1a	2.58445	3.86935	3.82624	8.8712	3.79938	8.74633	2.02931	6.25805	4.92273	9.83615	3.46947	2.42436	2.83224	3.23602	3.25525	4.47711	3.48727	2.64598	2.6484	2.67242	10.777	2.746
TRCN0000091719:Coro1a	2.58445	3.86935	3.82624	8.8712	3.79938	8.74633	2.02931	6.25805	4.92273	9.83615	3.46947	2.42436	2.83224	3.23602	3.25525	4.47711	3.48727	2.64598	2.6484	2.67242	10.777	2.746
TRCN0000091722:Coro1a	15.3924	14.9131	16.5925	16.2993	16.1639	15.7185	16.4733	16.2571	16.6858	17.0216	14.7076	15.3394	14.0052	15.4266	16.9127	15.1399	14.5596	17.237	17.0929	17.0805	16.787	18.099
TRCN0000091720:Coro1a	9.72514	9.80271	9.14817	8.8712	8.75874	8.74633	10.9362	10.2174	11.4671	10.9881	8.62147	7.53056	2.83224	3.23602	11.4129	8.62911	4.63927	2.64598	2.6484	2.67242	10.777	2.746
TRCN0000101534:Atp11a	14.8734	14.2764	15.5528	14.6956	15.2345	14.7563	15.1834	14.7499	15.8137	14.895	14.2111	14.282	11.5692	8.19537	12.3171	13.5179	9.90606	13.2543	14.7531	15.3795	11.929	15.4073
TRCN0000101531:Atp11a	13.6237	13.7079	13.0604	12.9301	12.1213	11.7057	13.1002	13.2045	12.7114	11.9881	13.0309	13.7063	7.84222	9.03188	3.25525	9.02143	3.48727	2.79799	2.6484	2.67242	10.777	11.1364
TRCN0000101533:Atp11a	15.6032	16.6825	15.8044	15.7647	15.5812	15.5277	15.5931	15.4653	15.7873	16.0542	16.8786	16.6822	14.6729	13.0693	12.9111	10.9867	15.4033	16.3639	15.9462	14.1809	17.7994	14.7517
TRCN0000101530:Atp11a	14.8106	15.0678	15.0192	14.3451	15.1319	13.7057	14.3956	13.9336	14.9374	13.5731	14.5018	14.6568	15.0647	11.6072	9.33799	12.542	15.991	14.6364	9.59482	12.5743	10.777	17.781
TRCN0000101532:Atp11a	16.2803	16.9086	16.4706	16.4069	15.7886	15.8052	16.0469	15.9913	16.2515	16.217	16.4134	16.3467	12.759	14.0534	13.6337	13.0554	12.9968	12.8854	13.9277	15.4629	15.177	17.3204
TRCN0000114897:Adcy7	14.5768	13.1403	15.067	15.0005	15.2614	15.2734	14.8247	14.59	14.4671	13.6886	14.1818	13.449	13.825	15.2847	15.415	15.1319	14.5089	14.1978	16.3119	17.0414	13.514	14.7138
TRCN0000114899:Adcy7	13.8644	12.7148	13.7281	13.0232	13.4691	13.1463	13.8152	13.4761	14.9312	14.9423	12.2833	12.849	2.83224	3.23602	8.45165	4.47711	9.90606	2.64598	2.6484	2.67242	10.777	2.746
TRCN0000114898:Adcy7	15.7593	16.0661	15.2503	15.2711	14.8485	14.1837	15.1794	15.1035	15.1741	14.8461	16.0493	16.3606	7.07171	15.5394	11.9847	14.5224	11.9385	2.64598	11.5351	10.9119	15.0165	12.4157
TRCN0000114900:Adcy7	15.0513	13.6706	15.0383	14.7511	15.3666	15.0069	14.8731	14.658	14.7004	14.3101	14.6285	14.1966	15.4215	13.078	15.182	14.8947	13.6713	14.9918	14.7593	16.5182	14.8359	16.1377
TRCN0000114896:Adcy7	15.8549	15.6278	15.5893	16.3982	15.6975	17.151	16.1342	16.8395	15.5626	16.5881	15.3934	15.0655	12.4084	11.8556	14.2707	13.6263	12.8487	12.3754	13.0123	15.7797	15.251	13.4206
TRCN0000198082:6430548M08Rik	15.7621	15.3461	15.1822	14.5468	16.004	15.2734	15.3874	15.0683	16.0427	15.6886	15.2604	15.3431	17.4718	15.9545	16.4343	14.9029	19.5883	17.4771	15.8513	15.8637	16.3553	15.8587
TRCN0000198241:6430548M08Rik	14.5341	12.9697	15.4418	15.531	14.5725	14.6797	15.1848	15.1848	14.6986	14.5117	12.7036	12.1116	14.1025	12.833	15.6546	11.8189	12.3258	11.2492	12.954	14.6494	13.251	16.7513
TRCN0000178177:6430548M08Rik	13.7244	12.1351	13.6365	13.4155	13.7716	11.7057	13.771	13.2555	13.1728	9.83615	13.7597	13.5834	8.53883	12.1057	14.5703	11.0042	11.732	11.0926	12.2055	14.3621	12.929	12.7054
TRCN0000178401:6430548M08Rik	16.2259	16.3257	16.4823	16.1831	16.588	16.3413	16.53	16.285	16.4118	15.6886	16.2382	16.3978	13.0823	14.5623	15.381	15.6952	14.8142	13.6898	14.0956	16.2731	14.251	15.4073
TRCN0000042676:Fli1	16.4606	16.3662	16.2459	15.5931	15.7315	15.3077	15.6497	15.1782	16.2915	15.5117	15.701	16.2429	16.5943	16.2868	19.4267	17.6347	16.878	14.9641	14.7891	19.2827	16.4526	16.6722
TRCN0000042674:Fli1	16.2244	16.1969	16.7437	16.2424	16.4966	16.1837	16.6829	16.7786	16.501	15.9423	15.1048	15.0005	13.4261	16.5826	12.5442	13.1048	14.988	13.6614	12.2495	14.3077	14.7364	15.552
TRCN0000042677:Fli1	14.7008	13.5663	14.5735	12.6082	14.2609	14.2203	14.6525	14.2804	14.1963	12.7955	13.2761	14.14	13.3819	12.3964	10.5872	11.877	11.2242	12.1489	12.3492	15.0164	10.929	13.0414
TRCN0000042673:Fli1	12.8319	12.3523	11.1974	16.1	12.4026	17.4414	11.6097	15.9589	11.9574	16.6746	12.8162	12.7261	2.83224	3.23602	4.40726	8.95104	10.1311	3.79799	8.65838	10.6762	10.777	11.4176
TRCN0000042675:Fli1	15.1884	14.2369	13.9134	12.9301	13.6878	12.9858	14.2518	14.0754	13.8692	13.5731	13.8765	14.532	8.91498	10.7889	6.57718	8.08854	12.856	8.68063	11.3665	14.1929	12.514	13.509
TRCN0000067480:Il10ra	13.9263	13.7322	12.3402	10.0232	12.7029	8.74633	12.6772	12.1914	13.6178	12.5731	13.2868	13.6737	2.83224	3.23602	4.40726	8.43647	6.63927	2.64598	8.7546	13.3292	10.777	10.3492
TRCN0000067482:Il10ra	2.58445	3.86935	3.82624	8.8712	3.79938	8.74633	2.02931	6.25805	4.92273	9.83615	3.46947	2.42436	2.83224	3.23602	3.25525	4.47711	3.48727	2.64598	2.6484	2.67242	10.777	2.746
TRCN0000067478:Il10ra	13.907	13.3833	13.0034	11.3451	13.6708	12.4833	14.0735	13.8613	13.7682	16.6746	13.8285	13.8496	8.37656	11.8879	14.4407	12.4493	10.5462	10.8855	14.5393	12.452	10.777	12.5915
TRCN0000067479:Il10ra	16.3483	17.001	16.7106	16.8497	17.2848	17.282	16.4945	16.5041	16.6658	16.632	16.8843	16.8148	12.1135	14.1686	13.9818	16.4777	17.7013	16.088	15.3785	16.3706	16.0165	15.2442
TRCN0000067481:Il10ra	15.1635	15.3325	15.2928	14.8306	15.0141	14.2907	15.6055	15.3873	15.789	15.0756	15.5807	14.6508	16.5103	12.7189	15.3949	17.8017	12.4008	15.4051	13.7848	15.6131	16.0165	17.3105
TRCN0000094953:Celsr3	2.58445	3.86935	3.82624	8.8712	3.79938	8.74633	2.02931	6.25805	4.92273	9.83615	3.46947	2.42436	2.83224	3.23602	3.25525	4.47711	3.48727	2.64598	2.6484	2.67242	10.777	2.746
TRCN0000094951:Celsr3	2.58445	3.86935	3.82624	8.8712	3.79938	8.74633	2.02931	6.25805	4.92273	9.83615	3.46947	2.42436	2.83224	3.23602	3.25525	4.47711	3.48727	2.64598	2.6484	2.67242	10.777	2.746
TRCN0000094950:Celsr3	17.0853	17.9375	16.1644	15.8306	16.3251	15.9427	16.8931	16.606	16.9257	16.8461	18.0907	18.1532	13.8376	16.198	17.0466	11.951	16.8362	13.5487	12.8434	13.451	16.9734	15.9271
TRCN0000094952:Celsr3	2.58445	3.86935	3.82624	8.8712	3.79938	8.74633	2.02931	6.25805	4.92273	9.83615	3.46947	2.42436	2.83224	3.23602	3.25525	4.47711	3.48727	2.64598	2.6484	2.67242	10.777	2.746
TRCN0000094949:Celsr3	17.6425	18.1284	18.2086	17.8078	17.9255	17.5953	17.9475	17.7813	18.1087	17.6175	18.3903	18.255	18.1327	17.2579	17.4949	17.0324	17.4877	16.763	16.7312	18.4381	19.2465	17.4716
TRCN0000077233:Myd88	14.6252	14.5807	14.3478	14.1525	14.6282	14.1463	14.6671	14.6048	15.2434	14.5117	14.2895	14.4723	14.5527	13.2783	12.1952	12.2873	13.0294	9.70488	12.3259	13.4354	15.4526	12.1995
TRCN0000077236:Myd88	17.6693	17.9758	16.7631	17.515	17.1138	17.4101	16.3445	16.0736	16.9466	16.7024	18.3165	18.058	11.9413	16.4541	17.178	17.8803	15.7094	14.9052	14.3396	15.6043	17.1385	14.7337
TRCN0000077234:Myd88	13.789	11.6724	12.1482	8.8712	12.6861	11.7057	12.4736	12.1914	11.9696	9.83615	13.8162	12.4203	12.7916	12.9077	11.3081	12.6403	12.732	8.32155	13.6134	14.0112	10.777	12.5775
TRCN0000077235:Myd88	16.656	16.2749	17.0301	16.6885	16.9136	16.6263	16.7765	16.6011	16.6691	16.1174	15.5144	15.3577	14.494	15.3002	15.4073	16.0637	14.4698	16.2817	16.0285	16.2374	16.8117	16.4469
TRCN0000077237:Myd88	14.4622	14.2598	14.0604	12.8306	14.2052	12.9858	14.2407	13.5496	13.6968	10.9881	14.1213	14.2651	10.7458	10.2209	9.36145	12.7481	10.2686	12.4127	12.8786	15.3022	12.929	13.7637
TRCN0000094551:L1cam	13.6538	14.1325	14.377	12.8306	14.1535	12.5988	13.8038	13.5393	13.7004	11.9881	13.3219	14.1651	2.83224	3.23602	6.86669	7.43647	10.1939	2.64598	2.6484	11.8103	10.777	2.746
TRCN0000094552:L1cam	16.9168	16.9781	16.4144	15.9058	16.722	16.0683	17.1037	16.6931	17.2056	16.7161	16.9311	16.838	12.4189	14.157	14.1529	13.6263	16.6194	17.5228	14.4671	14.675	14.8359	15.7975
TRCN0000094553:L1cam	12.0242	9.02135	3.82624	8.8712	12.7906	11.7057	4.18131	6.25805	4.92273	9.83615	10.0309	12.1632	2.83224	3.23602	3.25525	4.47711	3.48727	2.64598	9.42976	2.67242	16.787	2.746
TRCN0000094549:L1cam	17.0218	17.4087	16.9023	16.4744	16.8911	16.5422	17.157	17.9704	16.624	16.217	16.8405	16.6837	14.4676	18.7534	15.3424	15.501	15.156	14.9986	14.5859	15.8393	16.0583	15.8298
TRCN0000094550:L1cam	12.4421	13.1888	12.7596	11.0232	12.2414	8.74633	2.18131	6.25805	11.7329	9.83615	13.481	11.5189	2.83224	6.38802	14.4639	9.91452	12.3466	2.64598	11.9245	2.67242	10.777	2.746
TRCN0000087864:Gspt2	14.202	12.7994	13.4621	12.0232	13.606	13.3578	13.8956	13.6195	13.1728	10.9881	13.3946	13.596	7.37656	11.3128	12.2868	14.7814	12.9589	9.6928	10.4003	10.348	10.777	12.7544
TRCN0000087866:Gspt2	2.58445	3.86935	3.82624	8.8712	3.79938	8.74633	2.02931	6.25805	4.92273	9.83615	3.46947	2.42436	2.83224	3.23602	3.25525	4.47711	3.48727	2.64598	2.6484	2.67242	10.777	2.746
TRCN0000087867:Gspt2	2.58445	3.86935	3.82624	8.8712	3.79938	8.74633	2.02931	6.25805	4.92273	9.83615	3.46947	2.42436	2.83224	3.23602	3.25525	4.47711	3.48727	2.64598	2.6484	2.67242	10.777	2.746
TRCN0000087865:Gspt2	2.58445	3.86935	3.82624	8.8712	3.79938	8.74633	2.02931	6.25805	4.92273	9.83615	3.46947	2.42436	2.83224	3.23602	3.25525	4.47711	3.48727	2.64598	2.6484	2.67242	10.777	2.746
TRCN0000106149:Stard8	15.175	14.9477	15.729	15.4826	16.2014	15.7312	15.4972	15.0539	14.5444	13.9881	14.6943	14.8623	11.0611	13.2752	14.3096	14.0617	10.5462	9.33715	14.4105	14.4136	10.929	15.9439
TRCN0000106147:Stard8	14.5894	14.3388	15.3097	14.7511	15.2677	14.6263	14.7502	14.3229	15.3705	14.7955	13.3391	13.9229	8.6281	13.67	10.3498	19.874	8.76856	8.57935	10.9603	9.93295	10.929	11.0273
TRCN0000106148:Stard8	12.2343	10.3068	9.95553	8.8712	13.0012	13.4219	12.2037	12.5999	11.8692	11.5731	13.5873	12.5145	6.89113	13.1125	14.163	10.7376	14.3319	10.7228	11.7948	12.7917	12.929	14.6071
TRCN0000106146:Stard8	16.076	16.3986	16.6196	16.3361	16.5821	16.1463	16.3439	16.4241	17.0902	17.1878	15.9798	16.2853	23.1414	19.4238	20.6648	17.7409	17.515	17.3201	16.5749	20.0823	17.099	16.5365
TRCN0000106145:Stard8	14.5741	14.9734	14.0172	12.9301	14.3383	13.7057	14.3745	14.0174	14.1595	13.895	14.5448	14.416	8.68468	18.434	13.5809	9.91452	11.5341	6.60534	11.4834	12.0216	12.514	15.1776

## Sheet: Table_1_raw.txt
Probe	A5-DOX#(in vitro)2	B4-IFN#(in vitro)2	B4-DOX#(in vitro)2	B4-DOX#(in vitro)1	A5-IFN#(in vitro)2	in vitro-input-B4#1	in vitro-input-A5#1	A5-DOX#(in vitro)1	A5-IFN#(in vitro)1	B4-IFN#(in vitro)1	B4-(input)TACAAG	A5-(input)GTAGCC	A5-AAGCTA	B4-TGGTCA	B4-GCCTAA	B4-CACTGT	B4-CGTGAT	B4-ACATCG	A5-CTGATC	A5-TCAAGT	A5-ATTGGC	A5-GATCTG
TRCN0000094031:B3gnt7	24	16	27	1448	259	1394	5778	1867	6438	863	1416	1892	3436	478	653	853	35	242	277	1261	3752	3
TRCN0000094030:B3gnt7	12	11	14	384	96	81	510	227	1215	195	278	825	4248	22	196	134	153	52	246	1346	908	2
TRCN0000094032:B3gnt7	9	0	9	661	63	235	1131	470	1454	126	247	326	366	163	111	28	11	7	97	117	0	0
TRCN0000094033:B3gnt7	117	77	99	3694	851	4724	8915	5519	18429	2455	3825	8052	4431	220	251	1456	22990	700	6058	3345	10114	9
TRCN0000094029:B3gnt7	50	22	7	584	357	4802	12316	2436	8011	1304	5703	11380	0	65	50661	2230	46	214	0	75	212	2
TRCN0000081044:Inpp5d	49	22	85	3143	196	2340	6436	2358	5516	828	1764	4695	772	9	648	145	274	58	68	858	247	1
TRCN0000081047:Inpp5d	19	5	25	443	144	617	3156	394	2634	282	1123	1380	51	0	0	0	0	0	0	0	0	0
TRCN0000081045:Inpp5d	0	0	9	362	13	71	557	33	201	68	75	254	188	0	48	0	18	0	0	0	0	0
TRCN0000081043:Inpp5d	253	159	207	3248	1267	7061	9730	4863	14917	2488	14452	31377	8300	1197	1361	26050	409	2570	8004	1039	7563	65
TRCN0000110359:Ugt1a7c	17	4	22	686	111	443	2372	349	2516	333	500	2214	170	3	96	46	21	30	0	207	205	0
TRCN0000110356:Ugt1a7c	19	29	48	1391	296	1421	5209	813	4818	478	1456	3635	3753	840	22	21	13	129	224	570	133	2
TRCN0000110358:Ugt1a7c	46	20	78	2038	206	860	2792	1738	3726	726	745	1974	1486	40	222	2396	188	76	65	2304	952	3
TRCN0000110357:Ugt1a7c	38	24	50	483	392	1087	4520	526	3286	284	1628	1187	382	58	159	629	7	0	0	41	207	0
TRCN0000110329:Ugt1a1	490	292	467	3752	2392	2451	7534	4181	15331	2085	1795	3346	15462	1086	764	3107	305	161	3057	694	2008	7
TRCN0000110328:Ugt1a1	0	0	0	1	0	49	462	0	1	83	197	195	1	0	0	0	0	0	0	110	57	0
TRCN0000110355:Ugt1a1	80	51	40	1902	491	3981	6445	3835	10938	1988	4564	15877	1076	164	12694	6091	189	411	5255	1031	5360	8
TRCN0000110345:Ugt1a1	90	24	85	3550	591	2615	9327	4865	14033	1161	3111	7236	5265	1746	1974	1399	408	3556	2217	13758	8250	8
TRCN0000110480:Ugt1a1	113	45	137	4195	583	3431	8832	5043	12880	1991	3076	6930	2816	10984	846	2167	466	458	805	9125	25089	9
TRCN0000110330:Ugt1a1	397	186	406	10266	1836	6751	19179	9745	28723	4612	8498	17705	7828	424	3058	28421	113	2972	4940	787	769	5
TRCN0000093954:Ugt1a1	85	60	68	2403	709	7534	16776	3443	13964	1894	6086	15183	20660	639	28388	10543	1626	2454	3434	3854	12541	108
TRCN0000110325:Ugt1a1	66	44	89	3342	580	2661	7419	3278	13006	1930	3087	8016	4704	164	4625	828	2061	5722	3500	2063	1105	91
TRCN0000093944:Ugt1a1	138	189	359	10098	1527	13264	21476	4849	30302	3811	19408	44663	4447	1123	13120	16451	18717	1708	12440	4916	9943	24
TRCN0000110350:Ugt1a1	131	86	82	3901	1163	5472	10456	6319	20460	2923	4168	14068	4254	23	1896	2721	334	9778	6983	20729	3551	17
TRCN0000028750:Cxcr4	55	29	70	3886	583	3579	7143	2946	14315	1989	5453	12810	7851	3595	997	662	302	2032	431	1123	4328	16
TRCN0000028749:Cxcr4	0	6	33	1161	104	957	4316	489	2302	527	1359	2668	382	0	0	74	1	50	15	138	836	0
TRCN0000028678:Cxcr4	143	26	60	2836	630	5459	11431	6350	14246	1497	6311	16009	1085	1726	143	6330	290	433	11247	4826	16332	62
TRCN0000028704:Cxcr4	87	36	56	2795	608	5622	10448	4501	14947	1526	8774	14094	0	1	73	12	1619	1022	96	34	158	6
TRCN0000028724:Cxcr4	36	22	30	1804	445	5590	11260	2047	11180	1004	5080	11798	0	183	0	184	23	301	0	488	147	0
TRCN0000077717:Rassf5	0	2	0	217	9	116	401	54	519	50	377	57	4556	18	40	482	26	248	1544	3307	588	4
TRCN0000077716:Rassf5	2	6	2	272	34	99	934	306	906	111	992	848	386	74	66	103	3	83	27	227	293	0
TRCN0000077714:Rassf5	96	93	167	4592	1058	5872	13824	3656	18598	2301	6451	10875	2443	472	33926	4577	385	3526	11223	4830	7450	10
TRCN0000077715:Rassf5	0	0	0	80	5	163	357	36	214	18	410	626	539	43	7	29	0	1421	2	142	22	3
TRCN0000077713:Rassf5	12	6	57	1570	68	582	3251	615	1519	347	1247	2087	5041	22	284	479	124	374	130	4829	6534	4
TRCN0000067369:Ifngr1	99	49	73	2578	585	2677	7105	3311	11610	1311	3088	6749	6420	30	163	1152	137	12014	1206	8102	4559	3
TRCN0000067372:Ifngr1	192	174	273	13881	1172	13655	16343	9831	29554	4213	13087	26106	39101	832	763	1252	2432	4557	18130	6906	2726	18
TRCN0000067371:Ifngr1	95	41	41	1899	789	6286	14351	3241	17431	1485	7990	17742	359	605	2395	375	29	504	92	1445	746	38
TRCN0000067370:Ifngr1	1226	549	1288	955	3028	212	1687	1047	2044	390	583	888	1802	522	1573	491	117	444	701	1747	1240	0
TRCN0000067368:Ifngr1	186	104	120	6191	1320	11326	12133	8225	33733	3913	22001	37145	17586	4743	9369	9702	10685	20922	45487	55871	8488	177
TRCN0000032368:Ggt5	5	7	11	793	73	270	1909	543	1900	300	1004	416	3146	97	51	18	26	215	447	681	1555	0
TRCN0000032365:Ggt5	2	0	0	307	66	616	3062	276	2012	320	919	883	0	1	12	44	960	102	4	116	36	0
TRCN0000032366:Ggt5	29	44	68	2189	403	2105	4485	1732	9447	1626	2471	4295	362	79	34	311	69200	12540	566	391	402	3
TRCN0000032367:Ggt5	64	9	50	2129	295	1366	4082	3339	6366	732	1497	2885	1099	2816	55	15	716	103	114	387	1000	0
TRCN0000032364:Ggt5	78	74	71	1966	697	3850	10330	2673	13120	2374	4551	10257	2505	136	1038	1115	217	1473	1586	2539	2499	3
TRCN0000067953:Icosl	30	25	37	1797	406	1236	3429	1231	8950	967	1725	1957	2140	710	82	58525	445	388	1074	5043	3119	4
TRCN0000067955:Icosl	0	0	2	468	50	899	2627	226	1530	145	797	3091	848	96	379	65	11	201	205	167	3293	1
TRCN0000067957:Icosl	7	25	53	2165	298	1944	6330	567	6748	812	2658	7117	0	0	23	439	69	192	202	0	547	1
TRCN0000067956:Icosl	8	15	17	1025	196	1924	2467	824	4500	786	921	2444	0	0	0	18	1	9	0	0	0	0
TRCN0000067954:Icosl	27	25	53	2490	187	981	3763	1300	4393	776	1795	3158	3020	347	502	723	92	7000	54	1015	312	0
TRCN0000078949:Plxnc1	62	35	72	2517	205	1320	3964	2238	4243	1108	1571	1708	939	448	517	4024	31	1006	1017	309	241	0
TRCN0000078952:Plxnc1	27	32	78	3362	345	1072	4542	1668	7674	1458	2112	4503	4397	671	3553	22696	643	670	2694	3802	12475	4
TRCN0000105741:Arhgap9	223	156	319	1956	977	1425	4959	1767	5520	934	1604	4095	2009	50	79	110	32	967	369	1253	1685	0
TRCN0000105742:Arhgap9	5	4	0	129	47	461	2040	322	1437	217	867	827	0	1	0	59	51	8	196	125	0	0
TRCN0000105743:Arhgap9	11	2	16	1508	111	148	1420	940	2898	451	220	1082	55144	3428	1843	950	489	4133	6256	59574	9162	3
TRCN0000105744:Arhgap9	11	2	23	1342	88	413	558	710	2205	477	303	1053	3199	34	273	0	0	200604	716020	326	1393	1
TRCN0000105740:Arhgap9	11	6	34	909	384	742	1954	911	2966	670	664	2886	593	21	117	1378	8	197	55	87	138	0
TRCN0000127274:C530028O21Rik	67	7	4	162	321	1088	1930	1429	4926	463	824	2737	5902	236	88	6534	980	9666	2286	1105	95	21
TRCN0000067746:Traf4	0	0	0	20	0	49	133	8	6	16	70	12	239	72	0	0	0	0	0	0	0	0
TRCN0000067743:Traf4	17	14	29	1515	208	1974	3264	1565	5277	847	1688	4877	8341	6317	32024	1702	3040	528	1380	582	1794	2
TRCN0000067745:Traf4	0	4	13	711	30	240	653	256	1088	369	232	609	1139	104	81	14987	298	1223	242	1490	2723	1
TRCN0000067747:Traf4	2	11	4	359	66	444	3055	334	1851	316	660	2417	3536	34	14	268	1507	523	8232	5632	0	6
TRCN0000067744:Traf4	23	11	6	921	149	2171	9363	1070	4282	668	2349	4982	485	183	322	36	67	472	3	675	4000	0
TRCN0000114507:Car4	132	26	124	4504	281	1059	6309	2811	5958	749	2269	4296	13653	52	2844	381	47	657	3008	539	1897	6
TRCN0000114508:Car4	450	304	465	2897	2859	3560	7783	2995	13017	1496	3104	9328	13531	8405	560	1764	373	1544	489	1079	2938	8
TRCN0000114509:Car4	128	61	247	7274	858	5672	14799	4875	16939	1872	3738	8219	1348	3	24	6	84	356	4	150	125	1
TRCN0000114510:Car4	2	0	0	151	34	55	410	405	961	91	291	323	561	31	8	533	17	2287	0	203	650	4
TRCN0000114506:Car4	13	24	69	2778	515	2819	7604	1587	12529	1331	2507	6608	1837	9	359	396	39	68	605	1821	1774	6
TRCN0000120517:Fmnl1	47	13	63	2568	635	1776	6266	1803	7411	955	1775	6128	7755	2122	777	1149	174	503	56	1249	2732	3
TRCN0000120521:Fmnl1	2	0	8	375	16	434	1961	258	834	74	1253	2331	0	0	16	0	0	10	0	0	0	0
TRCN0000120520:Fmnl1	174	39	68	3650	909	2945	9650	7413	20988	1975	3744	14005	4967	1674	4971	1526	1187	1629	1114	6039	6711	21
TRCN0000120519:Fmnl1	12	11	6	529	123	498	3000	522	3230	576	361	1473	980	130	2	373	423	33	19	237	500	2
TRCN0000067468:Socs3	0	0	0	4	3	157	368	124	444	94	246	329	0	0	0	0	5	16	129	0	0	0
TRCN0000067469:Socs3	56	32	72	3300	413	2740	11192	3077	10285	1842	3766	7950	1072	328	1672	592	4210	369	6166	1070	1009	3
TRCN0000067470:Socs3	96	89	242	8301	1444	5409	9435	4332	24831	3092	7079	14601	2734	62	1377	2619	246	8641	754	2404	15520	56
TRCN0000067471:Socs3	51	23	88	3631	404	784	5473	1729	7742	958	1048	3377	1731	47	637	218	90	1294	3466	30131	19342	11
TRCN0000067472:Socs3	0	0	6	462	39	193	729	189	996	194	582	1546	405	190	583	466	131	2207	220	618	995	2
TRCN0000023301:Aatk	4	6	7	606	54	133	1357	364	1379	214	663	838	3360	775	44	174	19	108	35	1389	905	7
TRCN0000023303:Aatk	62	37	115	3458	744	3680	8578	2736	16270	1628	3148	6336	17598	1251	16929	4413	545	4360	10251	7393	3754	10
TRCN0000023299:Aatk	4	2	21	1243	84	585	2466	503	2859	359	872	2714	10573	250	308	1246	487	201	5785	3565	25838	2
TRCN0000023300:Aatk	15	4	5	474	125	343	2563	904	2693	349	448	1910	518	97	664	87	35	744	1115	0	176	0
TRCN0000023302:Aatk	0	0	0	0	0	0	0	0	0	0	0	0	0	0	0	0	0	0	0	0	0	0
TRCN0000101864:Arg2	66	40	201	7139	840	7116	10855	3396	17458	2190	8378	21427	1127	1355	14283	19410	4438	5914	9941	9035	3665	67
TRCN0000101861:Arg2	126	31	108	3774	694	1313	6532	4126	12895	997	1181	2639	742	59	201	1568	74	784	115	3431	6526	16
TRCN0000101862:Arg2	0	0	0	180	6	133	328	170	308	62	239	422	0	0	437	0	0	0	0	0	0	0
TRCN0000101863:Arg2	66	20	54	2900	421	813	6432	3346	10531	1241	1090	3639	5999	4627	8144	1278	610	3107	1436	28371	12615	10
TRCN0000101860:Arg2	69	58	134	5233	658	1082	6896	3723	15648	2422	1784	3387	11578	2598	21909	9405	16102	1659	2009	34029	13338	12
TRCN0000067700:Traf3	174	74	141	6438	1066	3657	10652	8001	23792	3212	5072	5706	16630	1901	2785	3562	786	2564	6186	3821	8516	4
TRCN0000067702:Traf3	73	53	149	4131	610	1477	6482	2142	11329	1250	1945	3115	2143	174	8026	2566	116	104	1124	7837	4486	1
TRCN0000067699:Traf3	10	2	25	972	114	929	1878	770	2544	194	1164	2596	0	692	639	32	0	34	0	106	145	0
TRCN0000067701:Traf3	0	0	0	39	0	30	74	0	69	20	162	99	359	71	0	0	0	0	132	83	204	2
TRCN0000066677:Cd83	73	28	84	3393	739	1692	5242	2861	14506	1001	2337	3588	2722	323	567	764	280	1903	1321	9608	3067	13
TRCN0000066675:Cd83	26	12	24	1419	269	885	4494	1509	5948	784	1163	2972	0	116	4	2	103	126	442	0	119	0
TRCN0000066674:Cd83	20	7	16	1015	217	424	1996	1008	4197	369	844	627	2477	638	36	29	64	51	146	491	2464	0
TRCN0000066676:Cd83	28	7	72	2510	317	1139	3790	1588	7039	916	1740	2162	44303	2861	11798	28448	5605	4137	17841	27066	13892	92
TRCN0000066673:Cd83	9	0	8	1060	123	590	1225	647	2846	362	654	1713	556	54	0	1435	62	615	297	203	581	1
TRCN0000027880:Ptger2	48	27	69	2020	488	1302	5716	1568	8642	804	2124	5532	940	804	843	5762	1221	266	1789	4566	1046	7
TRCN0000027942:Ptger2	0	3	2	323	25	112	225	186	1037	116	212	1019	0	6	0	0	0	6	71	0	0	0
TRCN0000027898:Ptger2	86	43	126	5766	608	5909	11989	3521	13364	1682	8197	21931	1974	608	2257	230	117	912	1276	1562	13294	23
TRCN0000027871:Ptger2	51	12	15	611	182	404	2532	1520	2612	431	1000	2717	897	2	1138	3161	38	41	65	360	1229	8
TRCN0000027870:Ptger2	32	11	0	327	15	687	1230	1527	812	333	503	1861	4588	1	0	538	217	170	253	297	487	3
TRCN0000079453:Slc7a8	14	3	13	684	131	316	2059	887	2808	301	824	1628	1115	76	342	185	53	15805	3757	3855	5168	4
TRCN0000079454:Slc7a8	38	63	33	2184	309	3749	13384	2307	7101	1660	2607	6893	19402	7353	64	1304	550	103	75	58	486	0
TRCN0000079456:Slc7a8	66	77	40	2344	328	1396	7996	2983	8002	1405	1572	2224	8109	13271	2347	1328	893	3114	1964	5574	29431	7
TRCN0000079457:Slc7a8	227	169	196	4617	1432	4235	10317	5524	22985	2408	4112	10180	3666	3893	2907	1571	2346	459	1989	3272	4717	65
TRCN0000079455:Slc7a8	186	89	91	2586	906	5296	10869	5702	16673	2038	8904	14532	8485	785	2874	1879	15509	4055	818	4950	27941	27
TRCN0000070670:Ncf4	64	19	77	3525	433	1550	6532	3669	9380	1149	2076	5408	3580	309	214	14685	499	685	581	7023	1394	3
TRCN0000070671:Ncf4	197	104	275	1225	823	537	2657	982	3497	446	2748	4893	21555	140	540	218	750	5829	2333	25014	2914	20
TRCN0000070669:Ncf4	146	36	109	3794	674	1062	8094	6010	14709	2000	3661	8676	164	177	340	10227	23	89	712	8004	1798	0
TRCN0000070672:Ncf4	0	0	0	2	119	338	989	257	2469	44	1004	1302	1377	106	289	53	4	5	83	112	1655	0
TRCN0000070668:Ncf4	125	45	176	5262	447	2420	5406	3851	7997	1749	1813	4820	721	0	192	47	8	1	4	0	195	0
TRCN0000067024:Csf2rb	0	0	0	349	2	114	773	200	445	58	137	385	0	0	0	0	0	0	0	0	0	0
TRCN0000067027:Csf2rb	43	43	72	3385	728	5320	11776	2950	16418	1929	4586	10890	4099	7608	1731	8174	653	5499	6935	564	7507	10
TRCN0000067025:Csf2rb	12	6	38	2200	216	1052	1428	833	5942	405	480	1421	1722	761	1851	615	1277	1834	2361	5176	12880	4
TRCN0000067023:Csf2rb	0	0	0	4	26	97	450	31	825	39	626	737	306	4	1	0	32	407	0	4	501	0
TRCN0000067026:Csf2rb	6	0	18	1249	42	334	1419	674	1129	238	1151	1747	2300	640	1724	165	214	539	181	89	162	0
TRCN0000009815:Cyth4	0	0	0	87	27	140	464	447	961	52	544	597	424	15	0	0	92	0	0	0	388	0
TRCN0000009816:Cyth4	0	0	0	0	0	0	0	0	0	0	26	14	0	0	0	0	0	2	0	0	15	0
TRCN0000009817:Cyth4	55	49	47	2978	544	4856	10080	2813	14696	1803	7851	14481	391	4387	586	1022	1680	2469	4922	12638	1236	20
TRCN0000009818:Cyth4	0	2	0	2	58	423	938	445	1885	148	417	1228	0	34	0	15	0	0	562	79	160	0
TRCN0000125884:Nfam1	45	37	62	3015	364	1387	5768	2757	9010	1729	1713	2033	13319	292	435	7248	874	1665	508	9618	9508	3
TRCN0000125885:Nfam1	67	39	61	3035	528	5479	13561	3400	13174	1908	8140	16214	6874	446	180	1381	724	717	1504	466	225	4
TRCN0000027068:Vdr	325	113	181	7453	1605	9600	13403	12556	27751	3831	16400	23510	1827	5983	7498	17566	34239	7421	13620	15844	21126	38
TRCN0000027101:Vdr	198	97	99	4450	1115	17810	20997	10274	29834	4335	29993	53945	5276	756	5964	5860	2090	3711	8443	2693	4767	97
TRCN0000027104:Vdr	145	56	53	93	430	71	678	209	623	80	353	384	60	14	4	9	0	33	0	193	40	0
TRCN0000093964:Galnt6	0	0	0	0	0	0	0	0	0	0	0	0	0	0	0	12	0	0	0	0	0	1
TRCN0000093966:Galnt6	0	0	0	0	0	0	0	0	0	0	0	0	0	0	0	2	0	2	0	0	0	3
TRCN0000093967:Galnt6	0	0	0	0	0	0	0	0	0	0	0	0	301	1	6	22	0	10	0	91	0	0
TRCN0000093968:Galnt6	0	0	0	0	0	0	0	0	0	0	0	0	0	0	0	0	0	0	0	0	0	0
TRCN0000093965:Galnt6	0	0	0	0	0	0	0	0	0	0	0	0	0	0	1	0	0	2	0	0	14	0
TRCN0000022539:Acvrl1	21	22	12	567	198	551	2022	1106	4160	928	1222	756	444	27	19	4	32	240	146	0	116	1
TRCN0000022543:Acvrl1	123	45	131	4833	881	4309	11236	4941	20212	2374	4613	9390	5441	33	43225	3393	1982	2052	4522	3239	172	20
TRCN0000022540:Acvrl1	13	4	12	974	138	444	2407	606	2742	423	1349	2306	1029	2222	4153	13424	3634	11892	6043	5923	19045	5
TRCN0000022541:Acvrl1	79	67	145	6240	506	5955	14929	3249	11286	2331	8447	20858	6332	9182	33198	2688	2986	2283	5320	6681	6393	16
TRCN0000022542:Acvrl1	2	0	0	80	17	430	1247	158	565	29	1407	1438	329	4	0	1479	13	24	16	58	204	0
TRCN0000067528:Il10rb	199	179	271	10658	1502	8539	21715	7644	32951	5553	9306	25937	2347	1721	14108	13840	939	9341	6521	44888	5789	59
TRCN0000067531:Il10rb	47	14	20	882	220	1562	8303	1805	4249	813	2461	3126	114	0	9	86	18	235	0	129	149	0
TRCN0000067532:Il10rb	40	42	95	2413	560	1389	6276	874	8290	982	2251	4194	988	382	627	3670	174	388	1481	999	1584	2
TRCN0000067529:Il10rb	60	39	126	2437	588	1186	4937	1524	7916	875	1611	2413	6163	520	4835	399	624	225	372	853	856	3
TRCN0000067530:Il10rb	34	21	43	1262	356	547	4073	942	5122	521	1802	1708	9711	1290	1758	195	143	217	90	1761	5933	1
TRCN0000067424:Ifngr2	1013	594	1251	11018	3619	6171	11962	8874	25644	4517	8749	16960	15867	11187	85742	25981	2237	24073	14916	118789	19640	133
TRCN0000067426:Ifngr2	0	0	3	234	9	97	701	139	530	136	537	377	369	0	43	195	30	130	0	1	2332	0
TRCN0000067425:Ifngr2	422	107	179	5439	1634	14148	16902	10087	31263	3326	26581	53959	44247	40674	13026	21320	9318	105056	168024	38886	77488	807
TRCN0000067427:Ifngr2	44	182	61	2423	538	2299	8070	2471	11657	1065	1416	4683	13948	1048	6067	1147	84	368	578	15969	6336	8
TRCN0000067423:Ifngr2	113	32	99	2679	537	2574	5146	3604	10377	1108	3566	6103	2299	10908	2672	934	130	4105	7291	5022	6467	19
TRCN0000031877:Psmb8	0	0	0	1	9	81	59	57	251	23	6	36	4048	54	122	20	22	5	674	33	2299	0
TRCN0000031878:Psmb8	7	4	18	1098	135	584	2451	543	3422	595	1250	2530	0	780	3	102	61	16	144	18	191	0
TRCN0000031876:Psmb8	14	19	48	2478	297	1503	5707	1612	7089	1568	2380	6958	2378	14	7	143	56	317	25	8682	6367	5
TRCN0000031875:Psmb8	26	8	7	427	119	462	2215	880	2568	325	380	452	681	243	0	12	12	0	0	0	719	0
TRCN0000031874:Psmb8	0	0	0	0	0	39	210	0	0	22	182	6	0	0	0	0	0	0	0	0	0	0
TRCN0000114042:BE136769	84	18	94	3726	410	3473	6919	4662	9325	1244	3392	6614	339	1144	43	53	1414	8893	185	250	9847	1
TRCN0000066904:0610037M15Rik	71	64	133	1770	431	513	3009	787	3524	628	812	1465	293	488	1	1	52	183	289	127	2771	0
TRCN0000114044:BE136769	55	40	32	1380	504	2481	7935	2841	9615	1293	2270	4166	0	277	2	12	76	35	1	2558	95	1
TRCN0000071879:Ticam1	0	0	0	0	32	171	968	0	660	0	833	1145	890	263	1	309	535	98	1	785	814	4
TRCN0000071881:Ticam1	62	70	141	5092	609	4067	10656	3174	12825	2707	1642	3809	1254	20	924	26	108	489	1941	2795	550	0
TRCN0000071878:Ticam1	33	6	46	1329	88	169	1247	1030	1751	234	2193	4051	3104	85	1477	186	1487	361	724	1418	5539	20
TRCN0000071880:Ticam1	54	27	40	924	306	1310	5004	1913	4946	655	328	1250	0	0	0	0	0	0	0	0	0	0
TRCN0000042610:Vav1	0	6	4	207	22	225	460	171	718	523	155	1269	0	7	0	1	17	4	0	0	0	0
TRCN0000042609:Vav1	320	2	4	586	50	665	3088	572	2153	373	686	2027	567	63	37	4	598	482	0	32	0	2
TRCN0000042608:Vav1	82	18	59	2817	462	5226	8132	3301	11283	836	9357	16668	3905	5865	1372	1111	437	12125	16527	3139	869	10
TRCN0000042612:Vav1	0	0	20	978	16	127	655	353	971	241	511	808	314	164	190	222	108	322	31	718	2694	0
TRCN0000042611:Vav1	26	7	35	1316	81	740	1805	825	1907	271	847	2572	0	30	210	131	123	31	58	0	474	2
TRCN0000028895:Entpd1	37	32	40	1615	949	3505	9012	1800	16110	1414	5304	11196	3293	7316	14241	2761	1583	4454	2038	4744	6104	12
TRCN0000028857:Entpd1	152	26	50	2116	714	4303	15882	5651	15835	1496	4299	11683	1428	2048	486	50	750	448	95	29384	1146	6
TRCN0000028874:Entpd1	205	49	204	4528	511	1455	4124	5680	8371	1388	1674	3011	9843	27	206	678	7570	171	128	2475	2090	17
TRCN0000028880:Entpd1	127	66	143	5279	672	5129	10427	5611	15858	2619	6069	9246	1864	1155	4012	14497	1014	2247	11916	10609	11553	9
TRCN0000028900:Entpd1	0	0	2	221	17	186	1061	126	601	44	384	774	0	0	3	0	1	0	0	0	451	0
TRCN0000067795:Csf2ra	0	0	0	78	0	12	106	66	195	6	285	308	0	53	21	4	0	29	107	565	121	0
TRCN0000067797:Csf2ra	0	0	0	178	7	125	266	22	419	39	618	953	664	185	436	1375	252	215	66	179	183	2
TRCN0000067796:Csf2ra	0	0	0	0	0	0	0	0	0	0	0	4	124	0	0	0	0	0	0	0	0	0
TRCN0000067793:Csf2ra	2	5	0	674	60	922	5225	441	2111	354	1613	3134	282	34	12	265	6	79	73	12033	1116	3
TRCN0000067794:Csf2ra	0	0	2	35	8	140	264	117	632	76	345	656	105	77	4	79	20	10	36	147	830	0
TRCN0000077228:Traf2	25	13	54	1772	212	414	2959	1008	4024	425	1045	2334	355	3	85	487	41	70	315	40	0	2
TRCN0000077229:Traf2	65	44	129	4003	445	2594	8474	2665	9817	1597	3131	8929	10904	313	36	159	22	1193	652	860	581	2
TRCN0000077230:Traf2	47	23	58	2245	362	1123	6872	1623	7430	897	1468	4884	1167	4378	275	169	37	152	295	441	675	1
TRCN0000077232:Traf2	4	0	4	304	35	432	2289	176	875	94	945	1974	0	0	2	0	0	0	0	19	0	0
TRCN0000077231:Traf2	44	19	79	2390	546	2577	5042	1829	10408	990	2722	3096	612	73	288	76	1847	186	2471	2921	1133	2
TRCN0000176036:2600010E01Rik	20	6	16	1348	221	841	4073	1003	5919	614	1000	1873	234	475	2	248	92	14148	39	446	3390	7
TRCN0000175740:2600010E01Rik	54	19	63	2513	265	1718	5111	2166	4868	1083	1906	4543	0	17	1	8	32	16	118	82	0	0
TRCN0000173760:2600010E01Rik	9	12	9	495	179	493	2909	450	3182	322	1303	2430	1393	26	10	17	51	185	6	320	959	0
TRCN0000174406:2600010E01Rik	36	26	17	1307	377	2743	6942	2578	10365	1557	2391	7243	1423	36	91	1685	216	1288	4267	1077	2453	3
TRCN0000176062:2600010E01Rik	2	0	0	157	20	530	1075	347	674	93	212	1079	0	4	7	28	3	2	6	21	139	0
TRCN0000084314:Lmo2	3	2	21	1	47	7	13	3	17	6	121	35	14	10	1	4	2	15	1	4	3	0
TRCN0000084317:Lmo2	30	10	32	1597	191	3613	9453	1438	4388	735	3340	5878	0	1162	419	353	170	209	497	612	1165	5
TRCN0000084316:Lmo2	0	11	32	1219	248	775	2882	401	5129	485	822	1152	0	0	8	7760	38	22	0	0	0	1
TRCN0000084315:Lmo2	35	31	150	5392	362	1453	8047	2042	8205	1284	2093	3596	954	930	272	2816	715	1937	489	861	2247	1
TRCN0000084313:Lmo2	25	11	18	1231	286	4468	6116	1525	7532	670	8766	13126	396	333	432	894	65	65	2184	248	6842	4
TRCN0000097149:Plcb2	18	2	12	445	197	1644	4116	840	3553	169	1747	4850	0	2	134	316	24	3	1	174	130	6
TRCN0000097152:Plcb2	153	74	75	2228	783	3805	9605	5086	14821	2000	2580	4887	4060	5312	29761	1216	290	270	1887	1787	6454	7
TRCN0000097151:Plcb2	95	41	56	2665	575	3453	7139	3949	12873	1672	3008	8125	14287	63	1045	1099	875	2172	2914	1681	821	5
TRCN0000097153:Plcb2	2	6	28	1153	258	219	1388	511	1790	326	445	529	172	100	98	106	839	518	230	276	265	0
TRCN0000028272:Plcb2	9	2	244	1108	79	348	2064	703	2391	238	0	0	0	0	0	0	0	0	0	0	0	0
TRCN0000097150:Plcb2	75	36	34	1932	313	5488	7824	3933	8245	1510	7370	10606	3831	166	27	480	23	2266	313	176	568	32
TRCN0000029914:Sirpa	15	13	42	702	140	301	1306	460	1871	243	639	1170	1286	44	4	39	79	2	335	79	351	1
TRCN0000029917:Sirpa	10	2	7	325	138	196	2112	835	2907	412	568	2336	2078	238	60	109	87	238	108771	3276	8440	0
TRCN0000055057:Sirpa	6	0	4	287	23	107	693	614	830	42	327	545	0	0	0	0	6	3	0	0	0	0
TRCN0000055053:Sirpa	120	71	172	4443	714	2353	8307	4537	13583	1635	2504	7423	8296	1421	9368	19144	6739	1285	5266	6333	9943	19
TRCN0000055055:Sirpa	0	0	2	162	5	209	581	57	380	38	216	401	0	1	1	3	0	0	0	0	0	0
TRCN0000029918:Sirpa	7	50	5	595	110	2023	5168	748	2793	668	3596	8110	0	4	9	194	112	62	0	0	461	5
TRCN0000055056:Sirpa	0	7	6	370	48	131	551	77	1017	200	178	56	272	0	11	3327	1	0	0	0	151	0
TRCN0000055054:Sirpa	0	3	0	2	10	64	417	0	190	39	188	538	0	0	0	0	0	32	33	30	92	0
TRCN0000029916:Sirpa	455	309	602	22568	1936	8341	23227	19015	45203	8195	9623	21467	31893	17371	90892	20334	23070	67441	13520	59521	125649	122
TRCN0000029915:Sirpa	2	6	10	736	46	277	2277	512	1237	221	578	767	1215	38	69	2397	52	371	56	2738	274	2
TRCN0000077643:Rassf2	389	172	356	11127	1868	16970	21244	13522	39281	5005	33325	58667	14188	3690	22038	13110	1394	19393	19553	16927	10253	131
TRCN0000077645:Rassf2	141	56	167	5103	965	5862	7474	4660	19054	1827	5912	17375	1734	93	370	1377	55	8152	4183	1118	3056	16
TRCN0000077647:Rassf2	4	0	7	431	22	256	846	222	989	136	773	2133	0	66	42	30	9	30	11	30	204	0
TRCN0000077646:Rassf2	0	3	33	1198	15	263	1091	262	438	214	461	1038	441	1	2923	72	2	15	1	881	465	0
TRCN0000023535:Hck	45	17	55	1485	239	1203	4573	979	3400	593	1476	2085	146	26	1071	73	129	568	20	59	0	9
TRCN0000023538:Hck	32	17	43	2745	379	1218	3258	1676	9335	822	981	2169	3365	70	162	201	250	58	1328	1897	590	3
TRCN0000023537:Hck	293	172	432	3560	1374	1658	6785	2402	8702	1381	1846	5216	0	201	4337	320	456	243	20	169	424	0
TRCN0000023536:Hck	22	25	75	1694	386	764	3300	860	5807	536	620	1589	3500	744	70	3635	406	325	2312	1618	6948	3
TRCN0000023534:Hck	7	4	11	963	46	135	1776	446	1545	291	736	1182	1605	221	47	378	174	1253	5385	637	4272	1
TRCN0000066712:Slpi	35	13	32	1540	168	1053	3610	1461	3849	685	1127	3564	2695	96	3861	2550	50	329	318	790	2000	6
TRCN0000066709:Slpi	12	9	31	1302	200	1152	4543	371	3990	553	1548	2195	0	12	3207	555	2	293	4	72	861	3
TRCN0000066711:Slpi	10	2	12	993	212	416	3152	489	5180	562	493	1560	9452	62	249	371	126	42	813	4655	1612	1
TRCN0000066710:Slpi	10	0	4	433	54	161	1111	411	1221	242	816	1354	1543	3	346	43	0	17	555	116	314	0
TRCN0000066708:Slpi	0	6	4	336	20	181	677	96	647	108	71	77	428	0	0	1048	15	2	18	101	540	1
TRCN0000100075:Pltp	5	0	6	242	71	505	1893	399	1614	132	598	482	0	0	0	0	0	0	0	0	0	0
TRCN0000100078:Pltp	4	0	11	509	102	208	2150	464	2306	286	727	1991	0	81	2	13	6	6	2	0	0	0
TRCN0000100077:Pltp	88	19	63	503	246	1411	3284	1688	2667	596	562	6883	0	170	0	285	470	787	47	0	1070	0
TRCN0000100076:Pltp	24	4	28	1224	156	791	3872	1109	3534	345	1225	1849	0	14	16	49	64	25	1	17	184	1
TRCN0000009509:Cebpb	18	16	116	3879	370	1988	6397	1471	8135	941	81	549	0	0	0	0	3	0	0	0	9	0
TRCN0000067680:Fcgr1	21	15	27	601	120	450	3174	574	2273	459	892	2050	1914	295	149	329	388	130	1240	1261	1952	0
TRCN0000067682:Fcgr1	194	36	252	9263	695	1241	4884	7424	14676	1894	1393	2842	4959	810	1376	2178	31696	90	1243	4736	22896	4
TRCN0000067678:Fcgr1	38	17	12	1080	327	1908	6069	1865	6725	818	2232	4772	2030	123	28	366	87	90	6185	474	590	0
TRCN0000067681:Fcgr1	0	0	0	1	40	43	325	53	481	30	74	228	0	220	0	31	8	28	8	103	970	0
TRCN0000067679:Fcgr1	96	57	88	2594	709	4110	12882	3273	13818	2173	2630	6175	5625	2866	97	674	322	1652	130	219	731	3
TRCN0000069191:Kcna3	18	0	0	41	5	102	353	50	236	83	249	488	3547	505	2893	5178	259	5352	1270	2191	5154	5
TRCN0000069190:Kcna3	0	0	2	397	25	157	1203	172	874	90	1391	907	74	7	51	42	17	195	69	141	123	1
TRCN0000069192:Kcna3	12	9	28	675	82	566	3209	486	1621	193	811	205	25	2	1366	422	120	2278	5	157	37	0
TRCN0000069189:Kcna3	325	0	0	34	20	310	225	25	458	34	841	1277	1266	185	4225	1465	148	150	2921	919	3110	1
TRCN0000069188:Kcna3	2	5	27	1204	141	571	3455	392	3343	424	4040	7626	11036	0	7	198	78	577	3105	609	120	4
TRCN0000034495:Sort1	35	20	42	1597	301	789	4128	1900	7223	993	1149	1866	906	3	434	464	186	571	442	1506	10498	1
TRCN0000034494:Sort1	0	0	0	68	2	19	297	0	92	24	1	11	0	0	32	0	0	0	0	0	17	0
TRCN0000034496:Sort1	51	52	163	6420	465	6076	10883	2704	9721	2415	6988	17212	1897	1731	3118	726	272	1967	2100	13657	10283	122
TRCN0000034497:Sort1	28	6	50	1932	126	281	1942	1073	2671	392	357	922	1300	139	126	991	204	1766	210	1745	4009	0
TRCN0000110912:Glipr2	103	47	137	5248	839	3780	12433	4324	17079	1974	3995	11369	2374	4293	4739	1682	310	1868	960	1198	1470	5
TRCN0000110911:Glipr2	27	5	41	1932	191	992	2827	1789	5390	535	820	1865	0	34	404	47	83	303	68	116	1218	0
TRCN0000110913:Glipr2	203	82	217	5344	1518	1709	6301	5210	14723	1756	2988	7195	13852	3156	8873	11845	248	3738	9596	4133	6007	10
TRCN0000110914:Glipr2	173	65	178	97	556	19	123	91	711	35	225	351	265	23	8	54	6	19	156	126	126	1
TRCN0000110910:Glipr2	0	0	0	0	0	0	0	0	0	0	0	0	0	0	0	0	0	0	0	0	0	0
TRCN0000025995:Nr4a3	111	61	163	2416	506	625	3242	2138	6395	978	1331	1796	13102	157	741	308	722	19	388	10037	2115	0
TRCN0000025969:Nr4a3	7	2	0	20	16	24	202	43	107	36	336	18	0	0	0	0	42	8	0	0	0	0
TRCN0000025997:Nr4a3	147	62	171	5728	979	4239	11407	5824	20650	2331	5543	9610	24445	4201	3055	9890	3344	3353	9011	7902	19350	52
TRCN0000025982:Nr4a3	76	13	40	1639	303	2410	4544	3302	6874	886	2147	3996	3215	9206	105	14475	190	670	8583	504	2727	10
TRCN0000025974:Nr4a3	2	0	5	171	22	154	856	207	787	103	358	94	0	0	0	5	0	9	0	83	75	0
TRCN0000096443:Hivep3	81	33	148	3875	429	3616	9614	3083	7268	1190	4253	8977	1714	1960	4039	460	5982	150	5397	81760	3520	80
TRCN0000096441:Hivep3	15	8	21	1351	116	1110	3631	1150	2968	355	1576	4343	0	76	78	4	149	190	207	108	643	3
TRCN0000096440:Hivep3	106	16	58	2326	581	2807	10981	4506	8654	1064	4146	10990	671	114	318	153	91	1269	596	488	175	2
TRCN0000096442:Hivep3	107	37	135	4076	480	4299	8084	4117	9504	1286	7538	16160	4155	70	952	2406	742	2134	1789	829	157	10
TRCN0000096439:Hivep3	36	10	22	1142	148	862	3547	1306	3593	810	1830	2948	7421	6801	526	10412	450	1450	1018	2994	342	7
TRCN0000023471:Fgr	24	10	36	2041	245	1946	4468	1459	5264	668	2606	4840	10519	148	11105	815	1369	4310	660	3138	2342	13
TRCN0000023470:Fgr	26	14	55	2749	212	2054	3940	1583	4334	891	4538	5014	365	58	9	559	249	262	0	220	334	20
TRCN0000023469:Fgr	84	24	88	1312	365	644	1952	1319	3789	483	1045	2258	293	273	0	79	30	18	59	36	324	3
TRCN0000023473:Fgr	34	25	54	2547	337	752	4531	1535	6735	1056	1033	2907	13483	1038	7616	2453	44	400	702	2199	9850	4
TRCN0000023472:Fgr	0	0	0	99	11	32	109	157	464	115	329	160	309	0	0	7	0	2	0	0	0	0
TRCN0000018759:Man1c1	0	2	3	334	9	211	685	17	375	92	344	583	1171	106	18	1557	1012	702	22	496	344	3
TRCN0000018761:Man1c1	0	0	0	0	0	0	0	0	0	0	0	0	0	0	0	0	0	0	0	0	0	0
TRCN0000018758:Man1c1	9	0	31	1158	66	312	2156	712	1912	347	525	1362	253	0	76	40	0	36	28	1846	4735	0
TRCN0000018760:Man1c1	4	2	16	747	88	239	1605	582	2063	286	432	1077	317	33	0	100	23	87	1043	388	1343	2
TRCN0000018757:Man1c1	0	0	0	0	0	0	0	0	0	0	0	2	1	0	0	0	0	0	0	2	0	0
TRCN0000067210:Cxcl1	15	0	41	611	68	102	580	254	874	105	296	1397	360	31	33	9	8	26	22	266	87	0
TRCN0000067211:Cxcl1	22	13	17	761	155	655	2621	1138	3737	463	880	2108	166	0	0	1	16	386	4	391	108	0
TRCN0000067209:Cxcl1	70	24	131	2498	458	3554	12202	3179	11830	1340	3816	8427	0	442	3424	949	9187	2487	38	76918	753	8
TRCN0000067212:Cxcl1	0	0	0	47	12	34	169	60	218	4	217	528	24	0	0	0	0	0	0	0	0	0
TRCN0000067208:Cxcl1	13	5	44	1600	242	1828	5264	1210	5782	519	1423	3637	329	43	87	1339	66	416	536	479	356	1
TRCN0000068243:Cxcl11	82	31	86	3842	412	3018	6455	3757	9687	1634	1403	432	1556	349	0	1	2	33	58	7	238	0
TRCN0000068245:Cxcl11	57	27	77	3187	590	2356	8306	3004	12648	1627	1288	5229	0	0	179	148	31	10	40	0	0	0
TRCN0000068247:Cxcl11	527	201	378	12747	3389	14984	22889	18144	63943	6930	1238	3489	11838	241	1047	752	132	649	1833	7618	72796	8
TRCN0000068244:Cxcl11	5	0	10	406	34	1533	2793	513	932	69	2565	4881	2820	1196	867	438	392	129	478	273	3352	4
TRCN0000068246:Cxcl11	6	13	23	817	174	881	3676	543	4009	570	3337	7899	1713	559	41	8356	531	1496	3326	3232	20863	10
TRCN0000068280:4631412M08Rik	66	67	179	4032	472	2500	5374	2236	9330	1657	860	2246	0	1	0	32	5	4	14	0	45	0
TRCN0000068279:4631412M08Rik	2	2	0	180	10	560	2426	207	419	118	8365	17053	9147	1967	6915	702	1332	3234	2100	2599	1998	36
TRCN0000068282:4631412M08Rik	0	0	0	69	4	81	58	159	701	3	883	684	3267	24	151	849	143	289	939	519	439	2
TRCN0000068278:4631412M08Rik	200	72	74	3468	859	5588	12879	8781	20306	3100	24258	41863	8245	2680	3597	5255	2680	4842	8665	8613	7319	43
TRCN0000068281:4631412M08Rik	13	4	23	1171	165	430	2543	827	3677	299	3062	5483	30596	2053	1665	303	241	31	10	2938	1959	17
TRCN0000176019:Hvcn1	19	11	34	1383	423	1780	6454	1630	9157	947	1707	4453	397	14	142	95	369	159	102	2281	989	6
TRCN0000174043:Hvcn1	18	25	42	983	188	390	1912	343	2399	407	1092	899	12915	357	242	112	140	192	115	5417	2583	0
TRCN0000173402:Hvcn1	13	6	0	201	140	839	3027	376	2783	198	1062	2691	281	0	1	2431	3	46	207	220	540	1
TRCN0000173376:Hvcn1	0	9	7	31	110	459	2328	169	2166	264	918	1282	323	1	8	24	16	36	153	0	65	0
TRCN0000103376:Lfng	78	54	91	4109	864	728	4214	2946	17309	1891	1259	3300	77117	19495	19655	26065	28732	2819	32113	67154	27587	28
TRCN0000103377:Lfng	68	19	25	1496	386	1185	3132	2278	7620	972	1311	2368	2103	229	50	183	862	1316	3131	5532	80	9
TRCN0000103378:Lfng	52	21	67	1233	337	336	2583	1088	5730	481	569	2026	35057	813	4971	7769	708	1323	1190	16432	13229	1
TRCN0000103375:Lfng	84	26	106	2824	439	644	3965	1530	4549	1140	1069	2785	5866	11236	1567	366	1007	449	764	3164	25007	11
TRCN0000103379:Lfng	15	10	28	1351	557	509	2030	1032	4467	619	771	1305	714	117	50	948	1375	285	1	176	562	0
TRCN0000081564:Irf5	52	15	34	1472	272	981	4001	1877	5939	863	1417	2535	9478	750	2431	3058	176	3209	1219	5176	14384	31
TRCN0000081565:Irf5	79	103	82	3922	908	10087	12947	3748	20027	3646	17105	35542	12786	1759	21616	3135	992	11010	14492	13667	3435	554
TRCN0000081566:Irf5	0	6	7	249	61	170	1529	335	1481	270	1417	912	31	7	0	926	14	187	22	229	101	0
TRCN0000081567:Irf5	225	130	350	6858	1464	6953	10539	7078	27270	3278	9257	13158	173	4164	4920	18839	20635	4564	24106	5763	4664	36
TRCN0000081563:Irf5	5	0	2	253	118	771	1791	811	2596	139	543	3056	0	0	22	6	7	25	882	87	247	0
TRCN0000200737:Arhgap25	118	23	93	3836	598	3478	7409	4319	12254	1479	3274	6214	2487	21	18	349	32	519	407	3366	1603	1
TRCN0000190509:Arhgap25	40	7	25	1066	193	691	4846	1464	4467	570	1320	2313	4658	129	2150	1330	3021	1585	832	9027	1970	4
TRCN0000190690:Arhgap25	0	0	2	337	66	422	1351	99	1885	97	561	1877	428	4	18	3	0	2	3	24	0	0
TRCN0000192525:Arhgap25	239	112	439	12391	954	1918	8934	7707	18981	2812	2647	8673	75828	12822	12867	9466	6328	11190	12982	86474	140599	46
TRCN0000091048:Prickle2	28	11	17	1531	381	3426	4523	2475	9264	1018	4087	9782	546	729	175	8620	1577	115	823	898	2169	7
TRCN0000091049:Prickle2	58	39	64	2080	353	1673	3199	1951	6208	798	1959	2878	0	0	9	0	288	74	34	210	2068	0
TRCN0000091050:Prickle2	15	3	0	166	93	1021	843	591	2044	179	655	1741	308	134	230	24	0	0	0	0	0	0
TRCN0000091051:Prickle2	71	43	101	4646	715	5944	11253	3783	16686	1761	6322	18778	1206	461	43	1179	72	417	328	277	902	3
TRCN0000091052:Prickle2	227	123	199	2327	1343	1851	6130	3144	10816	1434	1843	3590	3754	35	18	1229	20	60	412	3758	690	1
TRCN0000180150:C530028O21Rik	15	29	65	3290	402	4666	9724	2013	9600	1628	4184	7034	1280	3	59	184	326	243	931	703	450	0
TRCN0000179177:C530028O21Rik	49	62	117	4946	891	3064	9655	2995	21188	2501	3691	7769	2134	22102	1706	27819	98	2079	1791	43620	4686	9
TRCN0000180282:C530028O21Rik	4	0	0	172	0	109	237	1199	3	63	184	14	0	0	0	0	0	0	0	0	0	0
TRCN0000180653:C530028O21Rik	128	41	170	7574	795	7684	12217	5264	19697	2492	8026	16510	82553	54575	146948	83058	17351	22322	129276	49371	44191	573
TRCN0000080072:Vwf	19	20	19	1194	157	567	2666	1121	3726	729	1116	1188	8472	0	68	10	22	2	26	185	444	0
TRCN0000080069:Vwf	6	0	23	438	20	36	618	357	578	52	263	693	323	4	15	106	146	31	0	265	315	0
TRCN0000080071:Vwf	39	9	24	1123	290	1618	5583	1741	6178	512	2175	3590	151	13	5	1398	1	212	129	3107	417	0
TRCN0000080068:Vwf	19	4	43	1467	279	1965	6637	889	5741	308	2992	8800	0	0	22	46	0	18	1	685	119	0
TRCN0000080070:Vwf	155	108	153	6618	978	5124	12512	5625	21022	3142	5833	9017	8487	2204	19768	32316	860	2791	3655	1736	4741	20
TRCN0000034385:Kras	72	53	90	3109	626	4788	10200	3277	12645	1455	4601	10425	715	1190	299	0	202	285	234	6154	578	15
TRCN0000055357:Kras	4	2	0	164	48	3494	4068	790	1633	142	3757	8099	0	0	0	0	0	5	0	0	0	2
TRCN0000077675:Rasgrp4	12	2	11	673	130	307	2144	964	3560	441	1194	1982	11084	2940	128	44	1156	210	2554	7457	2201	0
TRCN0000077677:Rasgrp4	30	14	27	1564	203	1177	2491	1702	5176	712	728	1588	476	1355	0	173	128	194	391	785	3048	3
TRCN0000077676:Rasgrp4	0	0	3	225	7	33	424	268	362	104	325	852	2149	6	70	42	117	86	1932	992	520	3
TRCN0000077673:Rasgrp4	143	86	141	5929	1052	5277	14263	6306	24646	2607	3175	8888	11539	3089	5034	1322	414	798	705	4072	1810	16
TRCN0000077674:Rasgrp4	36	22	41	2533	289	1884	7662	2838	7459	1187	2474	11214	2418	213	8398	583	135	399	1447	1560	1123	7
TRCN0000088696:Tyrobp	0	0	5	181	79	228	1445	88	1377	195	819	1015	0	2	2	82	0	354	124	0	0	0
TRCN0000088695:Tyrobp	46	24	78	1758	366	1189	6019	1408	6460	725	1818	4110	3033	405	467	22	181	210	927	10240	4468	5
TRCN0000088694:Tyrobp	19	2	17	581	103	279	1767	765	2749	408	890	891	599	65	1438	1123	280	745	781	1501	4998	6
TRCN0000088697:Tyrobp	0	0	0	38	18	31	9	1	477	12	453	110	21	20	534	412	0	44	54	53	3473	4
TRCN0000088693:Tyrobp	48	22	61	3183	358	2446	6306	2559	9883	1307	2870	4896	789	67	181	113	118	45	1642	511	1242	4
TRCN0000009502:Cebpa	0	2	4	476	2	62	373	23	283	88	130	421	175	2	20	82	0	20	255	0	708	0
TRCN0000030506:Napsa	287	159	241	10663	1509	11575	24585	11917	34572	5597	18037	36798	1639	332	81	998	460	979	1925	710	743	19
TRCN0000030507:Napsa	8	2	18	1343	116	430	1801	577	2796	350	1351	753	4273	117	2650	1051	18	353	380	1304	3426	2
TRCN0000030505:Napsa	12	0	4	94	22	249	681	463	401	1	132	318	391	0	0	0	0	9	0	0	127	1
TRCN0000030508:Napsa	0	0	3	105	11	21	652	48	404	47	574	363	447	3	84	42	55	15	764	215	286	1
TRCN0000030504:Napsa	0	0	0	0	0	0	0	0	0	0	0	1	0	0	0	0	0	0	0	0	0	0
TRCN0000068203:Cd37	38	41	35	1782	429	2008	6554	2829	10627	1616	5486	12563	2480	9215	4919	18074	434	9015	3553	10586	5038	98
TRCN0000068205:Cd37	20	13	21	1397	133	623	2489	1619	3239	620	1414	3045	1429	48	114	61	27	110	67	9662	1678	6
TRCN0000068206:Cd37	89	66	148	6577	896	7134	13852	4966	22030	2576	1179	3635	8651	4186	244	220	82	31	577	1469	2478	0
TRCN0000068204:Cd37	44	15	66	2006	314	905	4089	1523	5561	641	2048	5837	359	31	632	31	178	3275	363	52	451	1
TRCN0000068207:Cd37	0	0	2	246	27	640	1891	280	1004	166	9490	19809	1069	517	854	612	319	11058	1532	96984	6517	420
TRCN0000127251:Tm6sf1	46	13	31	1628	315	996	3536	2294	6102	1172	1342	2615	6394	35584	5028	18812	1611	720	760	14856	5123	0
TRCN0000127250:Tm6sf1	32	18	30	397	386	1313	2572	576	3568	307	1647	2442	247	30	0	0	31	8	32	83	555	3
TRCN0000127253:Tm6sf1	163	102	308	12498	1392	5926	17218	7490	33187	3925	4746	14704	11989	2053	2461	11611	7157	3802	4379	11765	6669	12
TRCN0000127252:Tm6sf1	166	104	109	4817	915	7429	15544	6482	18798	3804	5536	9629	13454	133	1805	580	446	103	724	36893	1947	7
TRCN0000127249:Tm6sf1	34	39	42	2262	377	2519	8097	2017	8844	872	1968	3316	1357	170	2185	624	309	620	356	2465	2175	0
TRCN0000066498:Il16	40	21	44	3202	517	3231	7541	3109	11913	1362	4341	7851	2316	925	145	8021	301	7305	143	82188	3209	19
TRCN0000066502:Il16	307	96	238	9188	1438	5709	14701	12057	31653	4146	6478	14340	1360	184	2476	213	1177	3587	1894	18113	9668	14
TRCN0000066501:Il16	85	120	169	6123	950	2441	11382	3174	20106	2870	3367	4811	4826	3716	163	645	448	13872	790	12451	3350	15
TRCN0000066499:Il16	95	52	146	4981	846	4438	7852	4059	17941	2116	3542	8459	3036	1099	2598	774	664	1095	6952	4052	7030	8
TRCN0000066500:Il16	14	0	6	315	65	179	1138	751	1770	313	633	238	315	100	45	16	55	20	115	493	1163	0
TRCN0000068188:Il4ra	254	78	138	4449	964	4605	12954	8687	20916	2033	904	4471	1468	205	305	21	46	466	50	161	0	0
TRCN0000068190:Il4ra	333	145	276	11826	1587	10804	20331	13494	34796	4688	634	675	358	23	993	161	25	43	125	729	898	2
TRCN0000068189:Il4ra	7	7	15	453	13	84	847	401	254	125	3948	10439	77672	5660	13003	37917	8475	12220	1226	29261	22473	35
TRCN0000068191:Il4ra	42	15	19	1093	334	2230	4770	2060	6646	702	11247	21209	28288	34724	60162	39058	903	23562	13253	11180	58287	276
TRCN0000068192:Il4ra	121	59	155	5495	1086	5635	12696	5705	24079	2315	2967	7909	2011	234	6	763	156	959	349	248	2462	8
TRCN0000091721:Coro1a	37	2	18	936	74	355	2351	1334	2484	250	1331	1583	1302	35	3008	828	84	11334	88	975	243	1
TRCN0000091718:Coro1a	0	0	0	0	0	0	0	0	0	0	0	0	0	0	0	0	0	0	0	0	0	0
TRCN0000091719:Coro1a	0	0	0	0	0	0	0	0	0	0	0	0	0	0	0	0	0	0	0	0	0	0
TRCN0000091722:Coro1a	155	131	113	4746	921	1900	6454	6270	20060	3128	2174	6951	37667	2078	4207	11629	1459	1938	22211	20067	19566	58
TRCN0000091720:Coro1a	0	2	0	28	14	55	127	36	432	84	32	31	0	0	0	257	16	2	0	0	0	0
TRCN0000101534:Atp11a	51	30	58	2492	324	1222	4504	3050	8204	1709	1541	3340	5830	384	28	481	474	77	1405	3964	6018	2
TRCN0000101531:Atp11a	15	4	7	288	111	824	1894	542	1936	199	680	2241	302	29	50	0	21	0	1	0	0	0
TRCN0000101533:Atp11a	107	67	99	3169	532	6477	7469	3631	10898	1678	9790	17631	3701	3301	821	726	82	3478	12127	9063	2622	117
TRCN0000101530:Atp11a	40	12	28	2321	184	2115	4312	2107	4752	931	1885	4331	30215	4331	298	61	241	5227	3662	111	861	0
TRCN0000101532:Atp11a	167	75	120	3659	766	7576	11943	5762	14927	2315	7092	13973	21957	876	1624	1198	344	656	1088	2237	6376	19
TRCN0000114897:Adcy7	63	13	83	2539	290	556	3667	2178	6398	672	1510	1875	3605	1834	3813	4118	1451	1871	2702	11678	19043	6
TRCN0000114899:Adcy7	16	31	19	733	134	414	2238	861	3178	927	405	1237	0	0	0	33	0	77	0	0	0	0
TRCN0000114898:Adcy7	76	29	39	1907	414	4225	8323	2473	8181	1097	5510	14108	733	17	4549	382	951	315	0	426	272	17
TRCN0000114900:Adcy7	53	20	69	2731	304	803	5095	2135	6616	790	2058	3148	9673	5546	826	3504	1231	1047	4685	3981	13251	15
TRCN0000114896:Adcy7	166	97	305	3435	1379	3118	8893	3128	15858	1436	3497	5749	1471	687	354	1863	511	592	764	1186	7942	20
TRCN0000198082:6430548M08Rik	46	52	83	4248	404	2565	8339	2359	9450	2003	3189	6969	7972	22971	6066	8347	1238	63259	26233	8486	8418	43
TRCN0000198241:6430548M08Rik	91	23	55	1575	438	494	3560	2824	8212	789	542	742	14800	2223	697	4862	146	412	350	1139	3628	5
TRCN0000178177:6430548M08Rik	21	0	7	904	115	277	2031	808	3082	274	1127	2058	896	47	421	2293	83	273	314	678	2973	4
TRCN0000178401:6430548M08Rik	143	52	174	6368	939	5058	11501	5809	20864	2587	6281	14477	5830	1096	2311	4022	2144	2312	1900	2513	11180	10
TRCN0000042676:Fli1	95	46	85	3517	436	5202	13533	4931	11334	2380	4328	13003	14010	12504	7637	66425	8224	9666	4596	4064	90038	46
TRCN0000042674:Fli1	149	62	156	5977	1322	4626	11489	6963	23196	2752	2863	5496	6445	1391	9375	563	356	2608	1863	699	2863	14
TRCN0000042677:Fli1	12	7	40	1269	234	747	3996	1547	5678	557	806	3027	1131	1349	515	145	152	192	653	749	4679	1
TRCN0000042673:Fli1	135	103	373	350	749	322	1094	149	689	118	586	1136	367	0	0	2	20	90	2	58	231	0
TRCN0000042675:Fli1	15	12	17	853	203	1189	5603	979	4301	444	1222	3972	1564	61	169	9	11	595	59	379	2644	3
TRCN0000067480:Il10ra	2	6	0	431	55	838	2336	329	1444	373	812	2191	175	0	0	2	14	8	0	62	1453	0
TRCN0000067482:Il10ra	0	0	0	0	0	0	0	0	0	0	0	0	0	0	0	0	0	0	0	0	0	0
TRCN0000067478:Il10ra	5	103	12	843	175	658	2305	521	3801	414	1182	2475	828	42	362	2096	226	120	272	3418	791	0
TRCN0000067479:Il10ra	227	100	334	10322	1093	8077	12519	6805	20356	3085	9829	19328	5207	560	1759	1525	3688	17104	10016	6115	11962	34
TRCN0000067481:Il10ra	56	34	42	2139	504	2541	5507	2547	10992	1680	3982	4313	21807	11796	644	4061	9233	434	6239	2026	7076	34
TRCN0000094953:Celsr3	0	0	0	0	0	0	0	0	0	0	0	0	0	0	0	0	0	0	0	0	0	0
TRCN0000094951:Celsr3	0	0	0	0	0	0	0	0	0	0	0	0	0	0	0	0	0	0	0	0	0	0
TRCN0000094950:Celsr3	112	116	132	5307	1173	15459	20866	4660	26835	3694	22681	48876	8359	1850	7181	12760	160	9390	1723	1055	1581	66
TRCN0000094952:Celsr3	0	0	0	0	0	0	0	0	0	0	0	0	0	0	0	0	0	0	0	0	0	0
TRCN0000094949:Celsr3	441	198	415	16093	2649	17646	30701	19221	55731	8387	27916	52451	24384	36319	14971	17410	5417	14750	15991	15617	50139	319
TRCN0000077233:Myd88	35	23	38	1637	293	1509	3792	1323	5736	1151	1627	3811	631	3037	949	442	202	671	120	737	1564	23
TRCN0000077236:Myd88	360	105	365	9168	811	15875	31277	7057	18346	3748	26524	45756	3655	497	8576	13977	9750	4300	4412	2976	7033	74
TRCN0000077234:Myd88	0	0	7	426	55	201	2124	288	1254	119	1172	919	820	896	734	239	258	546	46	1799	2331	0
TRCN0000077235:Myd88	203	70	212	7980	1169	4883	15495	8492	24750	3092	3803	7040	11985	2916	3854	4096	2768	1821	11455	9595	10907	59
TRCN0000077237:Myd88	14	2	17	1221	141	1208	3387	1084	4268	394	1448	3301	1866	217	114	62	278	99	784	1081	5704	4
TRCN0000094551:L1cam	14	4	13	1178	140	1106	1934	1350	3153	395	832	3080	0	0	0	11	7	94	0	0	507	0
TRCN0000094552:L1cam	118	106	144	6988	1246	7950	18565	5542	31052	4485	10153	19642	7641	692	1745	1717	511	8080	27077	3251	3693	15
TRCN0000094553:L1cam	0	0	7	458	0	32	625	0	4	0	85	769	0	0	0	0	0	0	0	99	0	58
TRCN0000094549:L1cam	175	75	200	7857	3020	10715	19967	7772	32221	2997	9535	17650	7814	2863	42212	3916	1874	2930	4707	3530	8277	35
TRCN0000094550:L1cam	4	0	0	313	0	575	835	440	1	101	929	492	0	0	8	2130	39	418	0	558	0	0
TRCN0000087864:Gspt2	8	2	22	806	148	439	2828	716	3360	274	875	2076	927	21	243	471	1138	639	119	194	184	0
TRCN0000087866:Gspt2	0	0	0	0	0	0	0	0	0	0	0	0	0	0	0	0	0	0	0	0	0	0
TRCN0000087867:Gspt2	0	0	0	0	0	0	0	0	0	0	0	0	0	0	0	0	0	0	0	0	0	0
TRCN0000087865:Gspt2	0	0	0	0	0	0	0	0	0	0	0	0	0	0	0	0	0	0	0	0	0	0
TRCN0000106149:Stard8	88	16	114	4871	400	1946	5551	3446	10197	709	2154	4994	8457	270	947	1914	691	120	93	3126	3081	1
TRCN0000106147:Stard8	53	28	53	2550	241	1276	3699	2577	6076	1257	842	2604	280	50	1245	123	38831	35	55	286	138	1
TRCN0000106148:Stard8	0	3	23	530	73	78	723	63	1040	111	1000	981	3348	15	846	1729	69	1655	243	510	1001	4
TRCN0000106146:Stard8	159	147	152	6342	1034	5320	10366	6389	18338	4140	5251	13391	12753	1169281	67183	156691	8852	15032	23528	14013	156726	72
TRCN0000106145:Stard8	15	15	28	1339	195	1981	3660	1052	4683	543	1942	3665	4972	52	33830	1155	39	238	14	411	587	3
