# Supplementary material for: Ezh2 inhibition in Kras-driven lung cancer amplifies inflammation and associated vulnerabilities
Source: J Exp Med. 2018 Dec 3;215(12):3115–35. doi: 10.1084/jem.20180801 (PMC6279402; doi:10.1084/jem.20180801)
Supplement: Table S2 (CSV) [file JEM_20180801_TableS2.csv]

Table S2. Compound screen data
Plate	Well	Reagent.Source.ID	Primary.Compound.Names	CAS.Numbers	A549.30nM.r1	A549.30nM.r2	A549.30nM.r3	A549.GSK.30nM.r1	A549.GSK.30nM.r2	A549.GSK.30nM.r3	A549.30nM.wt	A549.30nM.gsk	A549.30nM.gsk.min.wt	A549.30nM.w.pvalue	A549.30nM.w.padj	A549.30nM.t.pvalue	A549.30nM.t.padj	A549.300nM.r1	A549.300nM.r2	A549.300nM.r3	A549.GSK.300nM.r1	A549.GSK.300nM.r2	A549.GSK.300nM.r3	A549.300nM.wt	A549.300nM.gsk	A549.300nM.gsk.min.wt	A549.300nM.w.pvalue	A549.300nM.w.padj	A549.300nM.t.pvalue	A549.300nM.t.padj
54	F07	:Mubritinib (TAK 165)		366017-09-6	0.769	0.855	0.887	0.78	0.784	0.831	0.837	0.798	-0.0386	0.7	1	0.399	0.992	0.928	0.95	0.943	0.476	0.57	0.637	0.94	0.561	-0.379	0.1	0.586	0.0135	0.519
54	F12	:PIK-93	PIK-93	593960-11-3	0.673	0.667	0.695	0.557	0.646	0.627	0.678	0.61	-0.0679	0.1	1	0.12	0.992	0.686	0.679	0.772	0.315	0.516	0.629	0.712	0.487	-0.226	0.1	0.586	0.122	0.658
54	J05	:Cyt387		1056634-68-4, 1056636-08-8 (XHCl)	0.967	1	0.916	0.913	0.922	0.964	0.962	0.933	-0.0295	0.4	1	0.389	0.992	1.44	1.38	1.37	1.13	1.29	1.25	1.4	1.22	-0.176	0.1	0.586	0.0503	0.593
54	D13	:PLX-4720	PLX-4720	918505-84-7	0.699	0.72	0.755	0.7	0.797	0.815	0.725	0.771	0.0458	0.4	1	0.334	0.992	1.06	0.937	1.07	0.758	0.726	1.07	1.02	0.853	-0.172	0.7	0.924	0.258	0.759
54	F10	:PIK-293	PIK-293	900185-01-5	0.742	0.786	0.834	0.757	0.701	0.811	0.788	0.757	-0.031	0.7	1	0.494	0.992	0.844	0.737	0.991	0.576	0.684	0.806	0.857	0.688	-0.169	0.2	0.644	0.165	0.699
54	C14	:BIBF1120 (Vargatef)	BIBF1120(Vargatef)	928326-83-4; 656247-17-5, 790241-30-4 (methanesulfonate), 959761-73-0 (HCl)	0.689	0.758	0.988	0.831	0.778	0.865	0.811	0.825	0.0134	0.7	1	0.898	0.992	1.14	0.81	1.08	0.838	0.714	0.979	1.01	0.843	-0.167	0.4	0.771	0.264	0.759
54	G18	:Saracatinib (AZD0530)	AZD0530(Saracatinib)	379231-04-6; 379231-04-6, 893428-72-3 (Fumaric acid), 893428-71-2 (3H2O)	0.786	0.786	0.909	0.856	0.748	0.888	0.827	0.831	0.00376	1	1	0.952	0.992	0.911	0.877	0.953	0.793	0.683	0.762	0.914	0.746	-0.167	0.1	0.586	0.0177	0.519
54	A20	:PD153035 HCl	PD153035 hydrochloride	183322-45-4, 153436-54-5 (free base); 183322-45-4	0.963	0.936	1.03	0.997	0.951	1.04	0.976	0.996	0.0195	0.7	1	0.637	0.992	0.629	0.677	0.796	0.348	0.595	0.667	0.701	0.537	-0.164	0.2	0.644	0.228	0.75
54	F11	:PIK-90	PIK-90	677338-12-4	0.719	0.731	0.8	0.669	0.675	0.756	0.75	0.7	-0.0503	0.4	1	0.254	0.992	0.703	0.737	0.764	0.436	0.588	0.71	0.735	0.578	-0.157	0.2	0.644	0.181	0.729
54	E20	:Amuvatinib (MP-470)	Amuvatinib (MP-470); MP-470	850879-09-3	0.797	0.839	0.909	0.815	0.83	0.938	0.848	0.861	0.0125	1	1	0.818	0.992	1.15	1.05	1.01	0.79	0.87	1.09	1.07	0.916	-0.155	0.4	0.771	0.218	0.746
54	A13	:41	1-(2-Chlorophenyl)-1-(4-chlorophenyl)-2,2-dichloroethane; Mitotane	53-19-0	0.815	0.705	0.891	0.76	0.776	0.946	0.804	0.828	0.0239	1	1	0.781	0.992	1.05	0.838	1.06	0.721	0.766	1.01	0.981	0.833	-0.148	0.2	0.644	0.274	0.759
54	E17	:59	Methotrexate hydrate; Methotrexate	59-05-2; 133073-73-1	0.797	0.824	0.898	0.807	0.761	0.871	0.84	0.813	-0.0267	0.7	1	0.576	0.992	1.02	0.852	0.968	0.671	0.725	0.994	0.945	0.797	-0.148	0.4	0.771	0.277	0.759
54	E14	:Masitinib (AB1010)	Masitinib(AB1010)	790299-79-5; 790299-79-5, 1048007-93-7 (methanesulfonate)	0.722	0.686	0.874	0.742	0.747	0.918	0.76	0.802	0.0417	0.4	1	0.636	0.992	1.05	0.876	1.01	0.741	0.819	0.962	0.98	0.841	-0.14	0.2	0.644	0.174	0.719
54	P04	:AZD6244 (Selumetinib)	AZD6244(Selumetinib)	606143-52-6, 942275-12-9 (4-methylbenzenesulfonate); 606143-52-6	0.641	0.584	0.552	0.406	0.391	0.406	0.592	0.401	-0.191	0.1	1	0.0157	0.556	0.364	0.334	0.321	0.232	0.199	0.177	0.34	0.203	-0.137	0.1	0.586	0.00312	0.252
54	N12	:GSK1838705A		1116235-97-2, 1116236-05-5 (H2O)	0.794	0.858	0.724	0.803	0.79	0.694	0.792	0.762	-0.0297	0.7	1	0.597	0.992	0.426	0.447	0.419	0.274	0.309	0.303	0.431	0.295	-0.136	0.1	0.586	0.000718	0.156
54	E11	:35	Exemestane	107868304	0.807	0.748	0.904	0.751	0.759	0.881	0.82	0.797	-0.0228	1	1	0.732	0.992	1.05	0.88	0.984	0.723	0.764	1.03	0.973	0.838	-0.135	0.4	0.771	0.299	0.759
54	J10	:MK-2206 dihydrochloride	MK-2206	1032350-13-2; 1032350-13-2, 1032349-93-1 (free base), 1032349-77-1 (HCl)	0.755	0.689	0.629	0.765	0.637	0.635	0.691	0.679	-0.0122	1	1	0.839	0.992	0.564	0.557	0.444	0.375	0.398	0.388	0.521	0.387	-0.135	0.1	0.586	0.0701	0.593
54	E19	:67	pralatrexate	146464-95-1	0.802	0.831	0.944	0.858	0.867	0.908	0.859	0.878	0.0186	0.7	1	0.719	0.992	0.928	0.827	0.934	0.714	0.739	0.843	0.896	0.766	-0.131	0.2	0.644	0.0692	0.593
54	H19	:OSI-027		936890-98-1, 1187559-66-5 (sodium salt)	0.77	0.849	0.773	0.798	0.817	0.83	0.797	0.815	0.0174	0.7	1	0.577	0.992	0.703	0.673	0.779	0.512	0.6	0.651	0.718	0.588	-0.13	0.1	0.586	0.0685	0.593
54	E15	:51	Celecoxib	169590-42-5	0.728	0.742	0.89	0.873	0.767	0.886	0.787	0.842	0.0552	0.7	1	0.441	0.992	0.893	0.782	1.05	0.699	0.714	0.937	0.909	0.783	-0.126	0.4	0.771	0.317	0.767
54	I10	:Ponatinib (AP24534)	AP24534; Ponatinib	943319-70-8, 1232836-25-7 (3HCl); 943319-70-8	1.05	1	1.02	1.12	1.13	1.02	1.03	1.09	0.0631	0.4	1	0.201	0.992	1.12	1.13	1.02	0.757	0.899	1.25	1.09	0.968	-0.124	0.7	0.924	0.488	0.837
54	E12	:KRN 633	KRN 633	286370-15-8	0.748	0.745	0.764	0.66	0.71	0.769	0.752	0.713	-0.0394	0.7	1	0.338	0.992	0.887	0.812	0.986	0.639	0.693	0.992	0.895	0.775	-0.12	0.7	0.924	0.396	0.806
54	J12	:AT7867	AT7867	857531-00-1	0.83	0.758	0.723	0.708	0.791	0.619	0.77	0.706	-0.0644	0.4	1	0.345	0.992	0.847	0.847	0.868	0.778	0.736	0.689	0.854	0.734	-0.12	0.1	0.586	0.0357	0.534
54	F16	:XL765	XL765	1349796-36-6, 1123889-87-1; 1123889-87-1	0.785	0.807	0.887	0.793	0.736	0.853	0.826	0.794	-0.0325	0.7	1	0.518	0.992	0.936	0.746	0.952	0.667	0.679	0.938	0.878	0.761	-0.117	0.4	0.771	0.354	0.785
54	I08	:100	Estramustine phosphate sodium; Estramustine disodium phosphate	.	0.763	0.842	0.793	0.833	0.801	0.778	0.799	0.804	0.00481	1	1	0.873	0.992	0.886	0.967	0.95	0.852	0.817	0.786	0.934	0.818	-0.116	0.1	0.586	0.0228	0.519
54	E05	:11	Temozolomide	85622-93-1	0.825	0.816	0.87	0.848	0.781	0.863	0.837	0.83	-0.00621	1	1	0.848	0.992	1	0.878	0.951	0.774	0.807	0.903	0.943	0.828	-0.115	0.2	0.644	0.0924	0.63
54	C11	:34	Vorinostat; SAHA	149647-78-9	0.833	0.82	0.952	0.691	0.801	0.997	0.868	0.83	-0.038	0.7	1	0.728	0.992	1.18	0.799	1.03	0.809	0.773	1.09	1	0.89	-0.113	0.7	0.924	0.492	0.837
54	F13	:TG100-115	TG100-115	677297-51-7, 677297-55-1 (2HCL); 677297-51-7	0.697	0.67	0.681	0.691	0.721	0.746	0.683	0.72	0.037	0.2	1	0.131	0.992	0.743	0.722	0.862	0.528	0.653	0.81	0.776	0.664	-0.112	0.4	0.771	0.312	0.767
54	G20	:Bosutinib (SKI-606)	Bosutinib(SKI-606)	380843-75-4; 380843-75-4, 918639-08-4 (H2O), 918639-09-5 (2-propanol)	1.04	1.01	0.923	1.04	0.973	0.938	0.989	0.982	-0.00655	1	1	0.89	0.992	0.755	0.769	0.761	0.583	0.703	0.664	0.762	0.65	-0.112	0.1	0.586	0.086	0.615
54	C12	:Axitinib			0.708	0.773	0.839	0.673	0.76	0.898	0.774	0.777	0.0032	1	1	0.969	0.992	0.952	0.774	1	0.717	0.781	0.896	0.91	0.798	-0.111	0.4	0.771	0.274	0.759
54	D12	:CX-4945		1009820-21-6, 1309357-15-0 (sodium salt)	0.718	0.768	0.798	0.626	0.633	0.863	0.762	0.707	-0.0542	0.7	1	0.564	0.992	0.905	0.7	0.913	0.704	0.631	0.849	0.839	0.728	-0.111	0.4	0.771	0.306	0.76
54	D11	:GDC-0879	GDC-0879	905281-76-7	0.908	0.968	1.09	0.856	0.918	1.07	0.988	0.948	-0.0393	0.7	1	0.661	0.992	1.28	0.973	1.17	0.95	0.868	1.27	1.14	1.03	-0.11	0.4	0.771	0.513	0.837
54	H18	:SB 216763	SB 216763	; 280744-09-4	0.764	0.83	0.741	0.798	0.823	0.741	0.778	0.787	0.00911	1	1	0.814	0.992	0.754	0.799	0.854	0.63	0.672	0.782	0.802	0.695	-0.108	0.2	0.644	0.128	0.658
54	E16	:MGCD-265	MGCD-265	875337-44-3	0.818	0.789	0.889	0.823	0.746	0.887	0.832	0.819	-0.0135	1	1	0.803	0.992	0.989	0.87	0.975	0.781	0.787	0.945	0.944	0.838	-0.107	0.2	0.644	0.188	0.729
54	E09	:27	Ifosfamide	3778-73-2	0.804	0.744	0.87	0.762	0.724	0.89	0.806	0.792	-0.0141	1	1	0.832	0.992	1.02	0.792	0.919	0.764	0.669	0.975	0.909	0.803	-0.106	0.4	0.771	0.4	0.807
54	B09	:BMS 777607	BMS 777607	1196681-44-3, 1025720-94-8; 1196681-44-3	0.844	0.788	1.11	0.741	0.833	1.14	0.913	0.905	-0.00845	1	1	0.959	0.992	1.18	0.891	1.17	0.84	0.87	1.22	1.08	0.976	-0.104	0.7	0.924	0.541	0.837
54	L19	:A-674563		552325-73-2	0.844	0.791	0.662	1.01	0.865	0.739	0.766	0.873	0.107	0.4	1	0.335	0.992	0.209	0.299	0.311	0.182	0.159	0.17	0.273	0.17	-0.103	0.1	0.586	0.0796	0.598
54	C06	:90	Bleomycin sulfate	11056-06-7	0.813	0.867	0.934	0.721	0.778	0.965	0.871	0.821	-0.0499	0.7	1	0.586	0.992	0.899	0.764	0.858	0.753	0.67	0.795	0.84	0.739	-0.101	0.2	0.644	0.138	0.671
54	I11	:37	Letrozole	112809515	0.793	0.802	0.803	0.768	0.75	0.749	0.799	0.756	-0.043	0.1	1	0.00897	0.556	0.9	0.924	0.973	0.902	0.78	0.815	0.932	0.833	-0.0996	0.2	0.644	0.0922	0.63
54	H13	:WYE-354	WYE-354	1062169-56-5	0.711	0.735	0.698	0.668	0.731	0.675	0.715	0.691	-0.0235	0.4	1	0.373	0.992	0.545	0.595	0.623	0.465	0.471	0.53	0.588	0.489	-0.0989	0.1	0.586	0.0324	0.528
54	B13	:PD98059	PD-98059; PD98059; PD 98,059	167869-21-8	0.751	0.772	0.858	0.654	0.763	0.784	0.794	0.734	-0.0599	0.7	1	0.316	0.992	0.844	0.739	0.892	0.615	0.623	0.941	0.825	0.726	-0.0987	0.7	0.924	0.465	0.826
54	E13	:43	Pipobroman	54-91-1	0.682	0.734	0.699	0.695	0.726	0.783	0.705	0.735	0.03	0.7	1	0.384	0.992	0.765	0.745	0.956	0.712	0.636	0.826	0.822	0.725	-0.0974	0.4	0.771	0.328	0.779
54	C08	:97	Abiraterone		0.79	0.798	1.02	0.829	0.821	1.03	0.868	0.893	0.0247	0.4	1	0.819	0.992	1.13	0.934	1.04	0.911	0.799	1.1	1.03	0.938	-0.0971	0.4	0.771	0.416	0.82
54	A07	:17	Azacitidine; 5-azacytidine	320-67-2	0.796	0.767	1	0.591	0.812	1.12	0.856	0.841	-0.0154	1	1	0.934	0.992	1.09	0.847	1.05	0.826	0.804	1.08	0.998	0.903	-0.0949	0.4	0.771	0.462	0.826
54	N19	:AS-252424		900515-16-4	0.915	0.865	0.792	1.04	1.09	0.801	0.857	0.975	0.117	0.4	1	0.316	0.992	0.767	0.958	0.792	0.665	0.828	0.74	0.839	0.744	-0.0947	0.4	0.771	0.285	0.759
54	D15	:SP600125	SP 600125; SP600125	129-56-6; ; 129-56-6, 67072-00-8 (potassium salt)	0.724	0.786	0.879	0.759	0.697	0.9	0.796	0.785	-0.011	1	1	0.891	0.992	1.01	0.73	0.943	0.768	0.748	0.887	0.895	0.801	-0.0941	0.7	0.924	0.396	0.806
54	F15	:XL147	XL147	956958-53-5	0.779	0.711	0.831	0.75	0.743	0.906	0.774	0.8	0.0263	1	1	0.703	0.992	0.874	0.773	0.88	0.591	0.789	0.865	0.842	0.749	-0.0935	0.4	0.771	0.377	0.796
54	G11	:36	Anastrozole; Arimidex	120511-73-1	0.752	0.829	0.795	0.722	0.706	0.801	0.792	0.743	-0.0487	0.4	1	0.263	0.992	0.91	0.851	0.926	0.801	0.719	0.891	0.896	0.803	-0.0925	0.2	0.644	0.196	0.729
54	N17	:DCC-2036 (Rebastinib)		1020172-07-9, 1020172-08-0 (2HCl), 1033893-29-6 (4-methylbenzenesulfonate)	1.43	1.42	1.21	1.38	1.46	1.26	1.36	1.37	0.0125	1	1	0.899	0.992	1.63	1.56	1.51	1.4	1.52	1.51	1.57	1.47	-0.0922	0.4	0.771	0.154	0.677
54	B07	:Raf265 derivative		N/A	0.951	0.869	1.15	0.905	0.99	1.19	0.991	1.03	0.0384	0.7	1	0.764	0.992	1.3	1.09	1.29	0.924	1.09	1.4	1.23	1.14	-0.0908	0.7	0.924	0.602	0.837
54	L06	:AT7519	AT7519	844442-38-2; 844442-38-2, 902135-91-5 (HCl), 902135-89-1 (methanesulfonate)	0.966	0.967	0.838	0.953	1.15	0.803	0.923	0.968	0.0449	1	1	0.711	0.992	0.109	0.202	0.0979	0.0681	0.0135	0.0576	0.136	0.0464	-0.0899	0.1	0.586	0.0946	0.63
54	K06	:93	Triethylenemelamine	51-18-3	0.847	0.886	0.77	0.81	0.924	0.767	0.834	0.834	-0.000368	1	1	0.995	0.999	0.952	0.871	0.93	0.814	0.834	0.836	0.918	0.828	-0.0895	0.1	0.586	0.0556	0.593
54	E10	:Ki8751	Ki8751	228559-41-9	0.816	0.791	0.889	0.85	0.769	0.962	0.832	0.861	0.0284	1	1	0.684	0.992	1.08	0.93	1.01	0.852	0.837	1.06	1	0.916	-0.0884	0.4	0.771	0.361	0.791
54	B05	:WZ4002	WZ4002	1213269-23-8	0.886	0.87	0.935	0.929	0.976	1.03	0.897	0.978	0.0809	0.2	1	0.0899	0.992	0.966	0.776	0.869	0.711	0.757	0.878	0.87	0.782	-0.0883	0.4	0.771	0.299	0.759
54	B08	:BIX 02189	BIX 02189	1094614-85-3	0.779	0.763	1.05	0.801	0.717	0.999	0.863	0.839	-0.0241	1	1	0.856	0.992	1.13	0.86	1.14	0.937	0.805	1.12	1.04	0.954	-0.0876	0.4	0.771	0.533	0.837
54	K14	:SB 525334	SB 525334	356559-20-1	0.898	0.854	0.732	0.891	0.857	0.797	0.828	0.849	0.0209	1	1	0.736	0.992	0.893	0.95	0.817	0.84	0.772	0.785	0.887	0.799	-0.0875	0.2	0.644	0.137	0.671
54	F09	:LY294002	LY-294,002 hydrochloride; LY 294002; LY294002	934389-88-5; 154447-36-6, 934389-88-5 (HCl); 154447-36-6	0.775	0.812	0.871	0.76	0.748	0.81	0.819	0.773	-0.0465	0.2	1	0.248	0.992	0.767	0.837	0.902	0.644	0.681	0.919	0.835	0.748	-0.0873	0.7	0.924	0.428	0.82
54	H10	:Ku-0063794	KU-0063794	938440-64-3	0.714	0.755	0.766	0.712	0.693	0.719	0.745	0.708	-0.0366	0.2	1	0.132	0.992	0.417	0.548	0.58	0.384	0.415	0.486	0.515	0.429	-0.0863	0.2	0.644	0.226	0.75
54	D08	:BKM120 (NVP-BKM120)		944396-07-0, 1312445-63-8 (HCl), 1370351-44-2 (0.5H2O)	0.745	0.731	0.838	0.803	0.802	0.944	0.771	0.85	0.0784	0.4	1	0.254	0.992	0.775	0.691	0.786	0.646	0.612	0.735	0.75	0.664	-0.0862	0.2	0.644	0.147	0.675
54	F08	:IC-87114	IC-87114	371242-69-2	0.714	0.762	0.875	0.771	0.799	0.915	0.784	0.828	0.0441	0.4	1	0.535	0.992	0.834	0.851	0.939	0.786	0.705	0.88	0.875	0.79	-0.0845	0.4	0.771	0.243	0.759
54	B11	:PD318088	PD318088	391210-00-7	0.438	0.445	0.593	0.389	0.396	0.435	0.492	0.406	-0.0856	0.1	1	0.226	0.992	0.281	0.272	0.276	0.176	0.213	0.191	0.276	0.193	-0.0831	0.1	0.586	0.0121	0.519
54	G03	:4	Thioguanine	154-42-7	0.914	0.895	0.977	0.969	0.944	1.02	0.929	0.976	0.0474	0.4	1	0.221	0.992	1.07	0.924	1.01	0.884	0.899	0.969	1	0.917	-0.0827	0.2	0.644	0.185	0.729
54	C10	:Tivozanib (AV-951)	AV-951(Tivozanib)	475108-18-0, 682745-41-1 (ClH.H2O), 682745-43-3 (HCL); 475108-18-0	0.813	0.917	1.05	0.843	0.854	1.06	0.927	0.919	-0.00735	1	1	0.944	0.992	1.36	0.991	1.18	1.05	1.02	1.23	1.18	1.1	-0.0812	1	1	0.559	0.837
54	I13	:45	bendamustine hydrochloride	3543-75-7	0.694	0.779	0.713	0.706	0.727	0.707	0.729	0.713	-0.0152	1	1	0.62	0.992	0.833	0.832	0.929	0.797	0.78	0.774	0.865	0.784	-0.0812	0.1	0.586	0.121	0.658
54	J17	:A66		1166227-08-2	0.836	0.965	0.805	0.858	0.769	0.8	0.869	0.809	-0.0595	0.4	1	0.362	0.992	0.716	0.811	0.824	0.744	0.656	0.711	0.784	0.704	-0.0798	0.2	0.644	0.14	0.674
54	I14	:KW 2449	KW 2449	1000669-72-6	0.809	0.886	0.89	0.86	0.818	0.85	0.862	0.843	-0.0189	0.7	1	0.567	0.992	1.13	1.03	0.949	1.03	0.904	0.937	1.04	0.958	-0.0787	0.4	0.771	0.294	0.759
54	G15	:52	Sunitinib; Sunitinib Malate; Sunitinib (free base)	341031-54-7; 341031-54-7, 557795-19-4 (free base), 1126641-10-8 ( Maleic acid); 557795194; 557795-19-4, 557795-19-4	0.756	0.839	0.867	0.841	0.897	0.817	0.821	0.852	0.0312	0.7	1	0.493	0.992	1.08	0.955	0.984	0.911	0.874	1.01	1.01	0.931	-0.0756	0.4	0.771	0.246	0.759
54	B14	:U0126-EtOH (UO126 EtOH)	U0126-EtOH; U-0126; U0126	109511-58-2; 1173097-76-1; 1173097-76-1, 109511-58-2 (FREE BASE); N/A	0.769	0.756	0.951	0.771	0.805	0.93	0.825	0.835	0.00991	0.7	1	0.907	0.992	0.701	0.559	0.792	0.55	0.573	0.706	0.684	0.61	-0.0744	0.7	0.924	0.428	0.82
54	F17	:ZSTK474	ZSTK474	475110-96-4	0.687	0.759	0.768	0.553	0.7	0.8	0.738	0.684	-0.0534	1	1	0.542	0.992	0.386	0.367	0.431	0.224	0.314	0.426	0.394	0.321	-0.073	0.4	0.771	0.339	0.779
54	P12	:TG101209	TG101209	936091-14-4	1.21	1.28	1.12	1.13	1.39	1.14	1.2	1.22	0.0155	1	1	0.881	0.992	1.33	1.23	1.25	1.17	1.21	1.21	1.27	1.2	-0.0728	0.1	0.586	0.11	0.658
54	C15	:50	Capecitabine	154361509	0.765	0.839	0.998	0.79	0.786	0.997	0.867	0.858	-0.0094	1	1	0.928	0.992	1.06	0.834	1	0.83	0.797	1.05	0.965	0.893	-0.0717	0.4	0.771	0.535	0.837
54	D18	:GDC-0941	GDC-0941	957054-30-7; 957054-30-7, 957054-33-0 (dimethanesulfonate), 957054-54-5 (xTFA)	0.692	0.676	0.79	0.64	0.687	0.82	0.72	0.716	-0.00383	1	1	0.956	0.992	0.43	0.402	0.401	0.321	0.285	0.412	0.411	0.339	-0.0716	0.4	0.771	0.193	0.729
54	G13	:44	Megestrol acetate	595-33-5	1.06	1.34	1.23	1.31	1.39	1.35	1.21	1.35	0.14	0.2	1	0.217	0.992	1.65	1.52	1.49	1.39	1.53	1.52	1.55	1.48	-0.0715	1	1	0.35	0.784
54	H12	:Temsirolimus (Torisel)	CCI-779; Temsirolimus	162635-04-3; 162635-04-3, 343261-52-9, 1034922-90-1	0.524	0.581	0.519	0.492	0.567	0.537	0.541	0.532	-0.00972	1	1	0.757	0.992	0.504	0.559	0.529	0.382	0.512	0.487	0.531	0.46	-0.0702	0.2	0.644	0.212	0.746
54	A09	:25	Streptozocin	18883-66-4	0.856	0.802	1.05	0.974	0.92	1.06	0.903	0.986	0.0827	0.4	1	0.408	0.992	1.17	0.993	1.08	1.15	0.852	1.03	1.08	1.01	-0.0694	0.7	0.924	0.538	0.837
54	K13	:46	Carboplatin	41575-94-4	0.804	0.753	0.687	0.786	0.759	0.704	0.748	0.75	0.00155	1	1	0.972	0.992	0.818	0.811	0.807	0.791	0.741	0.695	0.812	0.743	-0.069	0.1	0.586	0.128	0.658
54	A14	:Erlotinib HCl	Erlotinib hydrochloride; Erlotinib Hydrochloride; Erlotinib HCl	183319-69-9; 183319-69-9, 183321-74-6 (free base), 248594-19-6 (methanesulfonate); .	0.79	0.608	0.943	0.774	0.738	0.832	0.78	0.781	0.000886	1	1	0.994	0.999	0.505	0.437	0.505	0.423	0.436	0.386	0.482	0.415	-0.0675	0.1	0.586	0.0791	0.598
54	I18	:CP-724714	CP-724714	537705-08-1	0.83	0.912	0.78	0.876	0.86	0.784	0.84	0.84	-0.00034	1	1	0.995	0.999	1.03	0.885	0.895	0.943	0.881	0.793	0.938	0.873	-0.0654	0.4	0.771	0.369	0.791
54	L10	:SB 431542	SB 431542	301836-41-9; 301836-41-9, 1049727-65-2 (H2O)	0.871	0.873	0.698	0.85	0.889	0.736	0.814	0.825	0.0107	1	1	0.893	0.992	0.768	0.971	0.907	0.87	0.847	0.733	0.882	0.817	-0.0652	0.4	0.771	0.43	0.82
54	E21	:75	Tamoxifen citrate	54965-24-1	0.855	0.885	0.85	1.05	0.903	0.948	0.863	0.968	0.105	0.1	1	0.136	0.992	0.955	1	0.961	0.783	0.893	1.05	0.972	0.908	-0.0644	0.7	0.924	0.492	0.837
54	F14	:TGX-221	TGX-221	663619-89-4	0.785	0.713	0.847	0.749	0.687	0.852	0.782	0.763	-0.0192	1	1	0.773	0.992	0.742	0.743	0.915	0.663	0.706	0.841	0.8	0.737	-0.0637	0.4	0.771	0.463	0.826
54	B19	:WP1130		856243-80-6	0.883	0.931	0.972	0.84	0.945	0.992	0.929	0.926	-0.00295	1	1	0.958	0.992	1.07	0.963	1.08	0.937	0.852	1.13	1.04	0.974	-0.0634	0.7	0.924	0.543	0.837
54	G07	:20	Cyclophosphamide monohydrate; Cyclophosphamide	50-18-0; 6055-19-2	0.745	0.784	0.91	0.763	0.801	0.834	0.813	0.799	-0.0135	1	1	0.82	0.992	0.989	0.824	1.01	0.906	0.879	0.845	0.939	0.877	-0.063	0.7	0.924	0.394	0.806
54	A12	:BMS-599626 (AC480)	BMS-599626	714971-09-2, 873837-23-1 (HCl), 873837-22-0 (H2O); 8173837-23-1	0.78	0.734	0.891	0.657	0.781	0.981	0.802	0.806	0.00468	1	1	0.967	0.992	0.612	0.573	0.677	0.49	0.531	0.658	0.621	0.56	-0.0611	0.4	0.771	0.37	0.791
54	E07	:19	Carmustine	154-93-8	0.761	0.803	1.01	0.776	0.812	0.968	0.857	0.852	-0.00519	1	1	0.96	0.992	1.02	0.878	0.967	0.869	0.865	0.947	0.955	0.894	-0.061	0.2	0.644	0.292	0.759
54	I07	:21	Uracil mustard	66-75-1	0.79	0.781	0.832	0.818	0.787	0.77	0.801	0.791	-0.00972	0.7	1	0.666	0.992	0.863	0.845	0.903	0.84	0.808	0.781	0.87	0.809	-0.0607	0.1	0.586	0.0655	0.593
54	H07	:PP242		1092351-67-1, 1173019-76-5 (H2O)	0.784	0.747	0.721	0.722	0.683	0.653	0.751	0.686	-0.0644	0.2	1	0.076	0.992	0.382	0.446	0.464	0.38	0.354	0.376	0.43	0.37	-0.0602	0.1	0.586	0.125	0.658
54	E03	:3	5-Fluorouracil; Fluorouracil	51-21-8	0.882	0.867	0.983	0.933	0.908	1.04	0.911	0.959	0.0483	0.4	1	0.418	0.992	0.943	0.935	0.895	0.73	0.874	0.991	0.924	0.865	-0.0594	0.7	0.924	0.515	0.837
54	J07	:Apatinib (YN968D1)		811803-05-1	0.847	0.909	0.802	0.879	0.864	0.747	0.853	0.83	-0.0227	1	1	0.687	0.992	0.995	0.989	0.999	0.865	1.03	0.914	0.994	0.935	-0.059	0.7	0.924	0.346	0.779
54	B10	:CI-1040 (PD184352)	CI-1040 (PD184352)	212631-79-3	0.454	0.568	0.627	0.425	0.413	0.484	0.55	0.441	-0.109	0.2	1	0.152	0.992	0.349	0.304	0.284	0.241	0.258	0.269	0.313	0.256	-0.0565	0.1	0.586	0.0826	0.605
54	I15	:53	AG-013736; Axitinib	319460-85-0	0.838	0.915	0.872	0.907	0.903	0.883	0.875	0.898	0.0227	0.7	1	0.416	0.992	0.964	0.857	0.852	0.983	0.796	0.727	0.891	0.836	-0.0557	0.7	0.924	0.56	0.837
54	D05	:Imatinib (Gleevec)	Imatinib mesylate; Imatinib; Imatinib Mesylate; Imatinib(STI571)	152459-95-5; 152459-95-5, 152459-95-5; 220127-57-1; 220127-57-1, 152459-95-5 (free base), 862366-25-4 (HCL)	0.767	0.861	0.864	0.818	0.817	0.928	0.831	0.854	0.0234	1	1	0.657	0.992	1.1	0.92	0.981	0.929	0.836	1.08	1	0.947	-0.0542	0.7	0.924	0.575	0.837
54	E22	:OSI-930	OSI-930	728033-96-3	1.07	1.07	1.01	1.07	1.05	1.1	1.05	1.07	0.0245	0.7	1	0.409	0.992	1.24	1.17	1.19	0.994	1.14	1.31	1.2	1.15	-0.0518	0.7	0.924	0.626	0.838
54	M15	:55	Pemetrexed; Pemetrexed Disodium	.	0.955	0.885	0.8	0.89	0.96	0.82	0.88	0.89	0.00984	0.7	1	0.879	0.992	0.792	0.98	0.865	0.892	0.885	0.71	0.879	0.829	-0.0499	1	1	0.571	0.837
54	K09	:30	Dexrazoxone; Dexrazoxane	24584-09-6	0.872	0.899	0.726	0.869	0.848	0.766	0.833	0.828	-0.00483	0.7	1	0.943	0.992	0.867	1.05	0.807	0.912	0.846	0.818	0.908	0.859	-0.049	1	1	0.58	0.837
54	K12	:TAE684 (NVP-TAE684)	NVP-TAE684	761439-42-3	0.623	0.612	0.581	0.539	0.537	0.558	0.605	0.545	-0.0608	0.1	1	0.0223	0.649	0.276	0.227	0.274	0.202	0.198	0.232	0.259	0.21	-0.0485	0.2	0.644	0.0736	0.593
54	I06	:92	Imiquimod	99011-02-6	0.77	0.86	0.753	0.801	0.798	0.806	0.794	0.802	0.00734	0.7	1	0.846	0.992	0.897	0.933	0.903	0.921	0.865	0.803	0.911	0.863	-0.0481	0.4	0.771	0.292	0.759
54	C18	:NVP-BHG712		940310-85-0	0.821	0.906	1.15	0.883	0.973	1.12	0.959	0.992	0.0334	1	1	0.797	0.992	1.2	0.903	1.07	0.919	0.952	1.16	1.06	1.01	-0.0468	1	1	0.707	0.881
54	H05	:NVP-ADW742	NVP-ADW742|	475488-23-4	0.764	0.715	0.764	0.702	0.774	0.724	0.748	0.733	-0.0144	1	1	0.623	0.992	0.278	0.326	0.395	0.301	0.262	0.297	0.333	0.287	-0.0462	0.4	0.771	0.303	0.759
54	L13	:Afatinib (BIBW2992)	BIBW2992; BIBW2992(Tovok)	439081-18-2; 439081-18-2, 936631-70-8 (Maleic acid), 1254955-21-9 (XHCl)	0.4	0.344	0.378	0.382	0.41	0.375	0.374	0.389	0.0148	0.7	1	0.497	0.992	0.267	0.357	0.359	0.243	0.287	0.314	0.327	0.281	-0.0461	0.4	0.771	0.286	0.759
54	N11	:Crenolanib (CP-868596)		670220-88-9, 670220-93-6 (benzenesulfonate)	0.993	1.07	0.835	1.06	1	0.899	0.966	0.985	0.0198	1	1	0.825	0.992	1.24	1.47	1.32	1.2	1.37	1.32	1.34	1.3	-0.0458	1	1	0.613	0.838
54	H17	:Indirubin	Indirubin; INDIRUBIN	479-41-4	0.749	0.82	0.82	0.799	0.746	0.819	0.797	0.788	-0.00862	0.4	1	0.802	0.992	0.758	0.814	0.848	0.748	0.691	0.846	0.807	0.762	-0.0449	0.4	0.771	0.45	0.82
54	J06	:SGX-523	SGX-523	1022150-57-7, 1072116-01-8; 1022150-57-7	0.857	0.919	0.763	0.812	0.86	0.748	0.847	0.807	-0.0398	0.7	1	0.518	0.992	0.926	0.89	0.894	0.826	0.891	0.861	0.904	0.859	-0.0444	0.2	0.644	0.129	0.658
54	G08	:99	Nilotinib	641571-10-0; 641571-10-0, 641571-10-0	0.909	0.886	0.982	0.893	0.903	0.906	0.926	0.901	-0.0247	0.7	1	0.483	0.992	1.1	0.955	1.04	1.01	0.951	1	1.03	0.99	-0.0422	0.4	0.771	0.432	0.82
54	J08	:KU-55933	KU-55933	587871-26-9	0.878	0.85	0.808	0.827	0.764	0.753	0.845	0.781	-0.0639	0.2	1	0.107	0.992	0.856	0.951	0.818	0.851	0.866	0.783	0.875	0.833	-0.0417	0.7	0.924	0.434	0.82
54	M12	:BS-181 HCl	BS-181 hydrochloride	1092443-52-1 (free base); N/A	0.798	0.938	0.727	0.822	0.877	0.714	0.821	0.804	-0.0167	1	1	0.842	0.992	0.896	0.943	0.846	0.84	0.922	0.798	0.895	0.854	-0.0415	0.4	0.771	0.421	0.82
54	D07	:AZ 960		905586-69-8	1.05	1.18	1.26	1.18	1.29	1.23	1.16	1.23	0.0716	0.4	1	0.375	0.992	0.278	0.322	0.327	0.261	0.252	0.293	0.309	0.269	-0.04	0.2	0.644	0.117	0.658
54	D06	:Imatinib Mesylate	Imatinib mesylate; Imatinib; Imatinib Mesylate; Imatinib(STI571)	152459-95-5; 152459-95-5, 152459-95-5; 220127-57-1; 220127-57-1, 152459-95-5 (free base), 862366-25-4 (HCL)	0.766	0.791	0.921	0.758	0.859	0.881	0.826	0.833	0.00717	1	1	0.913	0.992	1.07	0.887	0.911	0.924	0.861	0.959	0.955	0.915	-0.0398	1	1	0.574	0.837
54	H14	:PP-121		1092788-83-4	0.774	0.74	0.876	0.831	0.758	0.713	0.797	0.767	-0.0293	0.7	1	0.614	0.992	0.458	0.594	0.547	0.449	0.514	0.519	0.533	0.494	-0.0387	0.4	0.771	0.458	0.826
54	N18	:LDN193189		1062368-24-4, 1062368-62-0 (HCl)	1.04	1.05	0.792	1.13	1.07	0.823	0.962	1.01	0.0468	0.4	1	0.731	0.992	1.07	1.24	1.09	1.04	1.17	1.08	1.13	1.1	-0.0372	0.7	0.924	0.594	0.837
54	G09	:28	Cisplatin	15663-27-1	0.78	0.817	0.838	0.816	0.777	0.846	0.812	0.813	0.00131	1	1	0.962	0.992	0.855	0.889	0.882	0.896	0.725	0.896	0.875	0.839	-0.0365	0.7	0.924	0.589	0.837
54	J15	:CCT128930		885499-61-6	0.842	0.895	0.795	0.834	0.859	0.802	0.844	0.832	-0.012	1	1	0.741	0.992	0.868	0.901	0.856	0.879	0.913	0.725	0.875	0.839	-0.0362	1	1	0.597	0.837
54	J09	:KU-60019	KU-60019	925701-49-1	0.905	0.912	0.754	0.841	0.822	0.785	0.857	0.816	-0.0414	0.7	1	0.513	0.992	0.939	0.969	0.921	0.869	0.954	0.899	0.943	0.907	-0.0358	0.4	0.771	0.295	0.759
54	F04	:Sorafenib (Nexavar)	Sorafenib tosylate; Sorafenib; Sorafenib Tosylate	475207-59-1; .; 475207-59-1, 284461-73-0 (free base)	0.998	1.03	1.05	1.05	1.06	1.08	1.03	1.06	0.0345	0.2	1	0.157	0.992	1.09	0.959	1.02	0.986	0.857	1.12	1.02	0.989	-0.0354	1	1	0.706	0.881
54	P03	:AS703026	AS703026	1236699-92-5, 1236361-78-6 (HCl); 1236699-92-5	0.35	0.361	0.346	0.184	0.27	0.288	0.352	0.247	-0.105	0.1	1	0.0797	0.992	0.141	0.149	0.188	0.145	0.107	0.125	0.159	0.125	-0.0337	0.2	0.644	0.145	0.675
54	G10	:Vatalanib dihydrochloride (PTK787)	Vatalanib	212141-51-0, 212141-54-3 (free base); 212141-51-0	0.749	0.787	0.837	0.864	0.804	0.798	0.791	0.822	0.0313	0.4	1	0.401	0.992	0.889	0.818	0.914	0.897	0.756	0.868	0.874	0.84	-0.0334	0.7	0.924	0.559	0.837
54	I12	:Tandutinib (MLN518)	Tandutinib (MLN518)	387867-13-2, 1227636-16-9 (3H2O); 387867-13-2	0.757	0.793	0.656	0.775	0.726	0.72	0.735	0.741	0.00549	1	1	0.91	0.992	0.803	0.803	0.98	0.876	0.868	0.742	0.862	0.829	-0.0334	1	1	0.674	0.87
54	A16	:Gefitinib (Iressa)	Gefitinib(Iressa); Gefitinib	184475-35-2, 184475-55-6 (HCl); 184475-35-2; 184475352	0.807	0.871	0.916	0.991	0.784	0.971	0.864	0.915	0.051	0.7	1	0.539	0.992	0.461	0.428	0.454	0.389	0.43	0.425	0.448	0.415	-0.0332	0.2	0.644	0.114	0.658
54	C17	:58	PF-2341066	877399-52-5	0.787	0.82	0.961	0.815	0.78	1.02	0.856	0.873	0.0166	1	1	0.867	0.992	1.1	0.807	1.02	0.898	0.842	1.09	0.976	0.943	-0.0329	1	1	0.79	0.918
54	D04	:R935788 (Fostamatinib disodium, R788)		1025687-58-4, 901119-35-5 (free base),1180490-89-4 (acetate)	0.907	0.825	0.933	0.957	0.898	0.933	0.888	0.929	0.0407	0.7	1	0.351	0.992	1.04	0.909	1	0.942	0.947	0.967	0.984	0.952	-0.0319	0.7	0.924	0.499	0.837
54	D17	:AS-605240	AS-605240	648450-29-7	0.828	0.844	0.89	0.812	0.822	0.996	0.854	0.877	0.0225	0.7	1	0.749	0.992	1.11	0.773	0.954	0.898	0.786	1.06	0.946	0.914	-0.0315	1	1	0.814	0.935
54	P11	:WAY-600		1062159-35-6	0.957	0.957	0.773	0.908	0.927	0.747	0.896	0.861	-0.0352	0.4	1	0.697	0.992	0.683	0.829	0.77	0.805	0.823	0.563	0.761	0.73	-0.0308	1	1	0.764	0.91
54	A10	:AZD8931		848942-61-0, 1196531-39-1 (diFumaric acid)	0.517	0.472	0.587	0.457	0.449	0.702	0.525	0.536	0.011	0.7	1	0.911	0.992	0.401	0.37	0.353	0.416	0.267	0.354	0.375	0.346	-0.0292	1	1	0.577	0.837
54	J13	:PF-05212384 (PKI-587)		1197160-78-3	0.44	0.427	0.417	0.322	0.341	0.324	0.428	0.329	-0.0989	0.1	1	0.00037	0.109	0.0899	0.0832	0.0909	0.0539	0.0617	0.0608	0.088	0.0588	-0.0292	0.1	0.586	0.00106	0.156
54	C22	:OSI-420 (Desmethyl Erlotinib)		183320-51-6, 183321-86-0 (free base)	0.921	0.954	0.855	0.945	0.858	1.03	0.91	0.943	0.0328	0.7	1	0.599	0.992	0.483	0.512	0.519	0.433	0.47	0.527	0.505	0.477	-0.028	0.7	0.924	0.421	0.82
54	M14	:PD 0332991 HCl	PD0332991	827022-32-2, 571190-30-2 (free base); 571190-30-2	0.971	0.922	0.846	0.902	0.957	0.81	0.913	0.89	-0.0231	0.7	1	0.703	0.992	0.927	0.997	0.869	0.832	1	0.876	0.931	0.904	-0.0276	1	1	0.686	0.874
54	C19	:66	Raloxifene HCl; Raloxifene hydrochloride	84449-90-1, 84449-90-1; 82640-04-8	0.797	0.91	0.983	0.892	0.954	1.02	0.897	0.956	0.0598	0.7	1	0.423	0.992	1.04	0.925	0.997	0.944	0.928	1.01	0.989	0.961	-0.0272	1	1	0.568	0.837
54	M16	:PHA-793887	PHA-793887	718630-59-2, 718630-60-5 (HCl); 718630-59-2	0.878	0.86	0.75	0.856	0.929	0.736	0.829	0.84	0.0109	1	1	0.884	0.992	0.786	0.82	0.754	0.753	0.841	0.688	0.787	0.761	-0.026	0.7	0.924	0.631	0.841
54	G22	:Dasatinib (BMS-354825)	Dasatinib	863127779; 302962-49-8, 854001-07-3 (HCl); 302962-49-8	0.863	0.928	0.973	0.954	0.982	0.869	0.921	0.935	0.0134	0.7	1	0.788	0.992	1.13	0.999	1.02	1	1.03	1.04	1.05	1.02	-0.0256	1	1	0.598	0.837
54	K03	:6	Nitrogen mustard; Mechlorethamine hydrochloride	55-86-7; 55867	0.963	0.945	0.974	0.942	1.04	1.07	0.96	1.02	0.0595	0.7	1	0.272	0.992	0.992	1.02	1.03	0.994	1.01	0.972	1.02	0.99	-0.0247	0.4	0.771	0.197	0.729
54	I03	:5	Mercaptopurine	50-44-2	0.943	0.935	1.03	0.955	0.947	0.946	0.969	0.949	-0.02	0.7	1	0.581	0.992	0.994	0.972	0.985	0.898	0.945	1.03	0.983	0.959	-0.0243	0.7	0.924	0.607	0.837
54	M05	:15	Methoxsalen	298-81-7	0.958	0.929	0.762	0.875	0.977	0.855	0.883	0.902	0.0193	1	1	0.803	0.992	0.851	0.965	0.902	0.894	0.899	0.851	0.906	0.882	-0.0242	0.7	0.924	0.556	0.837
54	J04	:Crizotinib (PF-02341066)	PF-2341066	877399-52-5; 877399-52-5, 877399-53-6 (acetate)	0.956	0.966	0.912	0.99	0.866	0.841	0.945	0.899	-0.0456	0.7	1	0.433	0.992	0.953	0.958	0.976	0.885	0.937	0.993	0.962	0.938	-0.024	0.7	0.924	0.524	0.837
54	M06	:94	Erlotinib hydrochloride; Erlotinib Hydrochloride; Erlotinib HCl	183319-69-9; 183319-69-9, 183321-74-6 (free base), 248594-19-6 (methanesulfonate); .	0.909	0.893	0.795	0.896	0.911	0.711	0.866	0.839	-0.0263	1	1	0.744	0.992	0.505	0.526	0.484	0.473	0.499	0.471	0.505	0.481	-0.024	0.2	0.644	0.195	0.729
54	O22	:ZM-447439	ZM-447439	331771-20-1	1.05	1.05	0.877	1.04	1.1	0.995	0.992	1.04	0.0521	1	1	0.48	0.992	0.982	0.978	0.996	1.04	0.945	0.904	0.986	0.963	-0.0229	0.7	0.924	0.624	0.838
54	H09	:Everolimus (RAD001)	Everolimus; Everolimus(RAD001)	159351-69-6, 1245613-55-1; 159351-69-6	0.594	0.613	0.569	0.585	0.609	0.576	0.592	0.59	-0.00193	1	1	0.91	0.992	0.471	0.554	0.598	0.574	0.449	0.533	0.541	0.518	-0.0228	0.7	0.924	0.687	0.874
54	P13	:GDC-0980 (RG7422)		1032754-93-0, 1309043-78-4, 1309384-87-9	0.795	0.785	0.681	0.644	0.732	0.657	0.754	0.678	-0.0762	0.2	1	0.176	0.992	0.187	0.166	0.164	0.186	0.121	0.142	0.172	0.15	-0.0225	0.4	0.771	0.364	0.791
54	P07	:BI6727 (Volasertib)		755038-65-4, 946161-17-7 (3HCl)	0.414	0.453	0.273	0.48	0.444	0.287	0.38	0.404	0.0235	0.7	1	0.785	0.992	0.174	0.359	0.214	0.268	0.229	0.184	0.249	0.227	-0.022	1	1	0.744	0.9
54	F03	:Pazopanib HCl	Pazopanib Hydrochloride	635702-64-6; 635702-64-6, 444731-52-6 (free base)	0.939	0.955	0.959	0.925	0.967	1.11	0.951	0.999	0.0482	0.7	1	0.47	0.992	1.28	1.12	1.16	1.18	1.12	1.2	1.19	1.17	-0.0215	1	1	0.716	0.885
54	A05	:9	Dacarbazine	04/03/4342 00:00:00; 4342-03-4	0.929	0.927	1.12	0.907	0.767	1.12	0.992	0.93	-0.062	0.4	1	0.637	0.992	1.1	1.08	1.04	1.17	0.955	1.03	1.07	1.05	-0.0204	0.7	0.924	0.777	0.914
54	C03	:2	Allopurinol	315-30-0	0.986	0.973	1.03	0.976	0.919	1.07	0.996	0.989	-0.0067	1	1	0.899	0.992	0.94	0.931	1.05	0.906	0.87	1.08	0.972	0.953	-0.0194	0.7	0.924	0.812	0.935
54	I16	:CI-1033 (Canertinib)	CI-1033(Canertinib)	267243-28-7, 289499-45-2 (2HCl); 267243-28-7	0.597	0.611	0.577	0.592	0.618	0.595	0.595	0.602	0.00672	1	1	0.625	0.992	0.535	0.489	0.483	0.487	0.508	0.453	0.502	0.483	-0.0194	0.7	0.924	0.448	0.82
54	M10	:Flavopiridol (Alvocidib)		131740-09-5, 146426-40-6 (free base), 358739-41-0 (TFA); 146426-40-6, 131740-09-5(HCl), 358739-41-0 (TFA)	0.752	0.929	0.633	0.861	0.822	0.647	0.771	0.777	0.00552	1	1	0.962	0.992	0.0244	0.025	0.0409	0.0109	0.0113	0.0133	0.0301	0.0118	-0.0183	0.1	0.586	0.0749	0.593
54	A06	:89	Plicamycin	18378-89-7	0.25	0.148	0.152	0.111	0.0875	0.102	0.184	0.1	-0.0834	0.1	1	0.124	0.992	0.0245	0.022	0.0323	0.00779	0.00769	0.00926	0.0263	0.00825	-0.018	0.1	0.586	0.0259	0.519
54	M04	:87	Everolimus; Everolimus(RAD001)	159351-69-6, 1245613-55-1; 159351-69-6	0.635	0.666	0.61	0.71	0.754	0.651	0.637	0.705	0.0681	0.2	1	0.138	0.992	0.613	0.653	0.602	0.585	0.655	0.576	0.623	0.606	-0.0171	0.7	0.924	0.598	0.837
54	G14	:Danusertib (PHA-739358)	Danusertib (PHA-739358); PHA-739358(Danusertib)	827318-97-8	0.595	0.592	0.68	0.584	0.588	0.707	0.622	0.627	0.00425	0.7	1	0.936	0.992	0.545	0.438	0.528	0.524	0.479	0.461	0.504	0.488	-0.0162	0.7	0.924	0.699	0.879
54	C20	:Cediranib (AZD2171)	Cediranib(AZD2171)	288383-20-0, 857036-77-2 (Maleic acid); 288383-20-0	0.988	0.967	0.95	0.886	0.952	0.99	0.968	0.943	-0.0257	1	1	0.496	0.992	1.03	0.938	1.02	1.01	0.863	1.07	0.996	0.98	-0.0161	1	1	0.826	0.942
54	I19	:69	vemurafenib		0.844	0.921	0.78	0.946	0.853	0.782	0.848	0.86	0.0118	0.7	1	0.859	0.992	0.986	1.09	0.982	1.01	1.05	0.948	1.02	1	-0.0156	1	1	0.754	0.902
54	M03	:7	Thiotepa	52-24-4	0.944	0.935	0.967	0.955	1.03	1.06	0.949	1.01	0.0643	0.2	1	0.161	0.992	0.943	0.899	0.962	0.846	0.962	0.949	0.934	0.919	-0.0152	1	1	0.735	0.898
54	F19	:AZD5438		602306-29-6	0.864	0.855	0.843	0.95	0.827	0.824	0.854	0.867	0.0134	0.7	1	0.78	0.992	0.68	0.666	0.724	0.614	0.674	0.738	0.69	0.675	-0.015	1	1	0.731	0.896
54	N08	:PI-103	PI-103	371935-74-9, 371935-79-4 (HCl); 371935-74-9	0.835	0.897	0.682	0.779	0.801	0.65	0.805	0.743	-0.0613	0.4	1	0.486	0.992	0.0982	0.143	0.141	0.125	0.109	0.105	0.127	0.113	-0.0144	0.7	0.924	0.438	0.82
54	A22	:Pelitinib (EKB-569)	Pelitinib	257933-82-7	0.515	0.491	0.507	0.575	0.519	0.591	0.504	0.562	0.0572	0.1	1	0.108	0.992	0.069	0.0783	0.108	0.066	0.0609	0.0887	0.0852	0.0719	-0.0134	0.4	0.771	0.418	0.82
54	L14	:Lapatinib Ditosylate (Tykerb)	Lapatinib ditosylate; Lapatinib; Lapatinib Ditosylate	388082-77-7, 231277-92-2 (free base), 1187538-35-7 (4-methylbenzenesulfonate); .; 388082-77-7	0.856	0.871	0.676	0.837	0.828	0.666	0.801	0.777	-0.0238	0.4	1	0.791	0.992	0.477	0.508	0.573	0.472	0.54	0.505	0.519	0.506	-0.0133	0.7	0.924	0.72	0.886
54	J18	:Enzastaurin (LY317615)	Enzastaurin	170364-57-5, 365253-37-8 (2HCl); 170364-57-5	0.875	0.841	0.776	0.912	0.852	0.705	0.831	0.823	-0.00794	1	1	0.915	0.992	0.834	0.811	0.762	0.833	0.786	0.749	0.802	0.789	-0.013	0.7	0.924	0.71	0.881
54	F05	:Sunitinib Malate (Sutent)	Sunitinib; Sunitinib Malate; Sunitinib (free base)	341031-54-7; 341031-54-7, 557795-19-4 (free base), 1126641-10-8 ( Maleic acid); 557795194; 557795-19-4, 557795-19-4	0.798	0.873	0.857	0.848	0.818	0.829	0.843	0.832	-0.0109	0.7	1	0.688	0.992	0.79	0.89	0.935	0.902	0.804	0.873	0.871	0.86	-0.0116	1	1	0.835	0.944
54	L09	:WYE-125132		1144068-46-1	0.429	0.446	0.422	0.393	0.509	0.37	0.432	0.424	-0.00822	0.7	1	0.867	0.992	0.207	0.276	0.228	0.231	0.234	0.214	0.237	0.226	-0.0104	1	1	0.668	0.87
54	O19	:72	Daunorubicin hydrochloride; Daunorubicin HCl	23541-50-6	0.826	0.753	0.716	0.846	0.93	0.74	0.765	0.839	0.0734	0.4	1	0.327	0.992	0.163	0.122	0.143	0.12	0.125	0.155	0.143	0.133	-0.00936	0.7	0.924	0.586	0.837
54	A21	:73	Doxorubicin hydrochloride; 4'-Epiadriamycin; Doxorubicin HCl	25316-40-9	0.98	0.974	0.967	0.957	0.992	0.951	0.974	0.967	-0.00695	0.7	1	0.65	0.992	0.387	0.464	0.537	0.435	0.441	0.485	0.463	0.453	-0.00913	1	1	0.857	0.944
54	M11	:39	Chlorambucil	305-03-3	0.906	0.913	0.712	0.956	1.02	0.824	0.844	0.932	0.0883	0.4	1	0.368	0.992	0.787	0.983	0.765	0.927	0.895	0.687	0.845	0.836	-0.00848	1	1	0.938	0.968
54	K16	:R406	R406(free base); R406	841290-81-1; 841290-81-1, 841290-82-2 (methanesulfonate); 841290-80-0	0.928	0.897	0.78	0.984	0.935	0.749	0.868	0.889	0.0215	0.7	1	0.814	0.992	1.33	1.31	1.23	1.14	1.38	1.32	1.29	1.28	-0.00843	1	1	0.92	0.962
54	D16	:Phenformin hydrochloride		834-28-6	0.799	0.858	0.935	0.858	0.794	1.04	0.864	0.897	0.0333	1	1	0.716	0.992	1.11	0.854	0.933	0.936	0.909	1.02	0.964	0.956	-0.00814	1	1	0.927	0.964
54	O04	:88	Dactinomycin	50-76-0	0.012	0.00448	0.000739	-0.00192	-0.00232	-0.000485	0.00575	-0.00157	-0.00733	0.1	1	0.155	0.992	0.0042	0.0149	-0.000889	-0.00199	-0.00103	-0.00211	0.00607	-0.00171	-0.00778	0.1	0.586	0.236	0.759
54	M13	:47	Oxaliplatin	61825-94-3	0.845	0.835	0.665	0.783	0.873	0.72	0.782	0.792	0.0106	1	1	0.893	0.992	0.778	0.839	0.772	0.875	0.795	0.699	0.796	0.79	-0.00684	1	1	0.91	0.962
54	H11	:Rapamycin (Sirolimus)	Sirolimus; RAPAMYCIN; Rapamycin(Sirolimus); Rapamycin	53123-88-9; 53123-88-9, 1179372-35-0, 1189166-54-8, 1233221-34-5, 1353039-01-6	0.52	0.572	0.521	0.537	0.526	0.459	0.538	0.507	-0.0301	1	1	0.381	0.992	0.434	0.53	0.554	0.491	0.474	0.534	0.506	0.5	-0.00628	1	1	0.888	0.956
54	F18	:AZD8055	AZD8055	1009298-09-2; 1009298-09-2, 1201799-04-3 (D(-)-Tartaric Acid), 1201799-05-4 (Fumaric acid)	0.38	0.397	0.412	0.392	0.381	0.404	0.396	0.392	-0.00422	1	1	0.734	0.992	0.207	0.203	0.18	0.152	0.168	0.253	0.197	0.191	-0.00578	0.7	0.924	0.873	0.944
54	K04	:86	Sirolimus; RAPAMYCIN; Rapamycin(Sirolimus); Rapamycin	53123-88-9; 53123-88-9, 1179372-35-0, 1189166-54-8, 1233221-34-5, 1353039-01-6	0.629	0.686	0.598	0.646	0.657	0.63	0.638	0.644	0.0065	0.7	1	0.83	0.992	0.619	0.611	0.602	0.559	0.619	0.637	0.611	0.605	-0.00557	1	1	0.838	0.944
54	P14	:A-769662		844499-71-4	1.04	0.984	0.787	0.921	0.97	0.69	0.937	0.86	-0.077	0.4	1	0.542	0.992	0.812	0.995	1.02	1.09	0.992	0.733	0.943	0.937	-0.00525	1	1	0.969	0.98
54	P09	:Flavopiridol hydrochloride		131740-09-5, 146426-40-6 (free base), 358739-41-0 (TFA); 146426-40-6, 131740-09-5(HCl), 358739-41-0 (TFA)	0.813	0.777	0.764	0.787	0.77	0.765	0.785	0.774	-0.0106	1	1	0.562	0.992	0.00929	0.00615	0.0105	0.0046	-0.000557	0.0067	0.00863	0.00358	-0.00505	0.2	0.644	0.13	0.658
54	M07	:23	(�)-Thalidomide; Thalidomide	50-35-1	0.951	0.926	0.71	0.802	1.05	0.735	0.862	0.863	0.000195	1	1	0.999	0.999	0.856	0.908	0.845	0.852	0.93	0.813	0.87	0.865	-0.00485	1	1	0.909	0.962
54	K05	:14	Floxuridine	50-91-9	0.93	0.908	0.82	0.898	0.912	0.876	0.886	0.895	0.00964	1	1	0.806	0.992	0.901	0.862	0.961	0.938	0.865	0.907	0.908	0.903	-0.00471	1	1	0.902	0.962
54	K21	:78	Fulvestrant	129453618	0.833	0.876	0.798	0.946	0.968	0.789	0.836	0.901	0.0651	0.7	1	0.372	0.992	0.855	0.879	0.831	0.786	0.916	0.849	0.855	0.85	-0.00454	1	1	0.918	0.962
54	B12	:PD0325901	PD0325901	391210-10-9; 391210-10-9, 870474-62-7	0.29	0.302	0.281	0.197	0.19	0.253	0.291	0.213	-0.0779	0.1	1	0.0486	0.84	0.105	0.122	0.108	0.112	0.0896	0.123	0.112	0.108	-0.00353	1	1	0.773	0.914
54	G12	:Foretinib (GSK1363089, XL880)	XL880(GSK1363089)	849217-64-7, 1332889-22-1 (H2O); 849217-64-7	0.786	0.828	0.754	0.704	0.855	0.831	0.789	0.797	0.0073	0.7	1	0.897	0.992	0.623	0.488	0.608	0.573	0.465	0.671	0.573	0.57	-0.00295	1	1	0.97	0.98
54	K22	:BI 2536	BI 2536	755038-02-9, 876126-71-5 (H2O); 755038-02-9	0.364	0.382	0.34	0.447	0.483	0.424	0.362	0.451	0.0894	0.1	1	0.0161	0.556	0.202	0.206	0.238	0.168	0.224	0.245	0.215	0.212	-0.00294	1	1	0.916	0.962
54	M20	:SNS-032 (BMS-387032)	SNS-032(BMS-387032)	345627-80-7; 345627-80-7, 345627-90-9 (HCl)	0.82	0.861	0.751	0.97	0.848	0.76	0.811	0.859	0.0487	0.7	1	0.53	0.992	-0.000193	-0.0015	-0.00342	-0.00214	-0.00588	-0.00494	-0.0017	-0.00432	-0.00261	0.2	0.644	0.151	0.677
54	B06	:WZ8040	WZ8040	1214265-57-2	0.751	0.782	0.911	0.775	0.829	0.973	0.815	0.859	0.0441	0.7	1	0.597	0.992	0.566	0.464	0.401	0.395	0.443	0.587	0.477	0.475	-0.00215	1	1	0.979	0.982
54	E08	:98	Melphalan	3223-07-2; 02/07/3223 00:00:00; 148-82-3	0.805	0.716	0.936	0.819	0.791	0.895	0.819	0.835	0.016	1	1	0.838	0.992	0.933	0.801	0.894	0.825	0.778	1.02	0.876	0.874	-0.00214	1	1	0.981	0.982
54	L08	:GSK2126458		1086062-66-9	0.0483	0.0407	0.0487	0.0332	0.048	0.0525	0.0459	0.0446	-0.0013	1	1	0.853	0.992	0.00641	0.000718	0.0059	0.00481	-0.000405	0.00396	0.00434	0.00279	-0.00155	0.4	0.771	0.558	0.837
54	L17	:BEZ235 (NVP-BEZ235)	BEZ235	915019-65-7, 1028385-32-1 (4-methylbenzenesulfonate); 915019-65-7	0.618	0.661	0.593	0.587	0.641	0.516	0.624	0.581	-0.0429	0.4	1	0.374	0.992	0.206	0.203	0.22	0.206	0.218	0.202	0.209	0.209	-0.000862	0.7	0.924	0.907	0.962
54	H15	:PIK-75	PIK-75 Hydrochloride	372196-77-5; 372196-77-5, 372196-67-3 (free base)	0.0808	0.17	0.0511	0.0363	0.0463	0.0526	0.101	0.0451	-0.0555	0.2	1	0.258	0.992	-0.00541	-0.0016	0.0039	0.00343	-0.00571	-0.00288	-0.00104	-0.00172	-0.000685	0.7	0.924	0.867	0.944
54	A15	:49	Bortezomib	179324-69-7	0.0149	0.00885	0.0212	0.00307	0.00517	0.0045	0.015	0.00425	-0.0107	0.1	1	0.0908	0.992	0.00427	0.00169	0.00191	0.00278	0.00454	-3.00E-04	0.00262	0.00234	-0.000285	1	1	0.872	0.944
54	G06	:101	Carfilzomib	868540-17-4	0.0253	0.0368	0.0261	0.00275	-0.00524	0.0012	0.0294	-0.000429	-0.0298	0.1	1	0.00427	0.417	-0.0052	-0.00602	-0.00376	-0.0043	-0.00392	-0.00344	-0.00499	-0.00389	0.00111	0.4	0.771	0.23	0.75
54	M19	:71	Depsipeptide	128517-07-7	-0.00035	0.00811	0.0101	-0.00235	0.000837	0.00774	0.00596	0.00208	-0.00388	0.4	1	0.425	0.992	-0.00563	-0.00553	-0.00427	-0.00343	-0.00388	-0.00289	-0.00514	-0.0034	0.00174	0.1	0.586	0.0364	0.534
54	K10	:SU11274	SU11274(PKI-SU11274)	658084-23-2	0.915	0.969	0.778	0.894	0.94	0.835	0.887	0.89	0.00246	1	1	0.972	0.992	1.04	1.03	1.02	1.03	1.02	1.04	1.03	1.03	0.00282	1	1	0.783	0.914
54	A11	:33	Nelarabine	.	0.84	0.766	1.02	0.79	0.754	0.97	0.876	0.838	-0.0376	0.7	1	0.728	0.992	1.1	0.815	0.954	1.02	0.78	1.08	0.957	0.96	0.00294	1	1	0.982	0.982
54	J19	:NU7441(KU-57788)		503468-95-9	0.865	0.928	0.814	0.901	0.85	0.879	0.869	0.877	0.00793	1	1	0.841	0.992	1	0.863	0.894	0.871	0.98	0.915	0.919	0.922	0.003	1	1	0.957	0.975
54	P19	:PF-04691502		1013101-36-4	0.684	0.655	0.564	0.59	0.697	0.563	0.634	0.617	-0.0177	1	1	0.762	0.992	0.0746	0.102	0.0843	0.104	0.0724	0.0971	0.0869	0.0911	0.00425	1	1	0.75	0.9
54	A08	:96	Zoledronic acid; Zolendronic acid	118072-93-8	0.905	0.787	1.08	0.946	0.909	0.952	0.926	0.936	0.0104	0.7	1	0.915	0.992	1.14	1.07	1.04	1.14	0.954	1.17	1.08	1.09	0.00443	1	1	0.957	0.975
54	O06	:95	Amifostine	20537-88-6	0.966	0.939	0.82	1	1.1	0.781	0.909	0.96	0.0518	0.7	1	0.654	0.992	0.885	1.04	0.955	1.06	0.996	0.836	0.959	0.964	0.00516	1	1	0.952	0.975
54	G19	:68	Vandetanib	443913-73-3, 338992-53-3 (TFA), 524722-52-9 (HCl); 443913-73-3	0.847	0.917	0.846	0.853	0.823	0.82	0.87	0.832	-0.038	0.4	1	0.243	0.992	0.628	0.69	0.703	0.647	0.668	0.722	0.673	0.679	0.00559	1	1	0.871	0.944
54	N09	:AG-490	AG-490; Tyrphostin AG 490	133550-30-8; 133550-35-3	0.91	0.929	0.745	0.965	1.03	0.746	0.862	0.915	0.0535	0.4	1	0.64	0.992	0.757	0.971	0.891	0.932	0.991	0.713	0.873	0.879	0.00592	1	1	0.958	0.975
54	O10	:Hesperadin	Hesperadin	422513-13-1	0.653	0.612	0.529	0.639	0.79	0.527	0.598	0.652	0.0535	1	1	0.573	0.992	0.332	0.352	0.308	0.326	0.358	0.325	0.33	0.336	0.006	1	1	0.739	0.898
54	G17	:60	Quinacrine hydrochloride; Quinacrine dihydrochloride; Acrichine	69-05-6	0.82	0.816	0.906	0.86	0.761	0.886	0.847	0.836	-0.0115	1	1	0.823	0.992	1.12	0.9	1.04	0.923	1.05	1.1	1.02	1.03	0.00842	1	1	0.924	0.964
54	K15	:54	Mitoxantrone; Mitoxantrone dihydrochloride	70476-82-3; 65271-80-9	0.393	0.383	0.351	0.505	0.479	0.466	0.376	0.483	0.108	0.1	1	0.00342	0.417	0.145	0.137	0.129	0.135	0.148	0.162	0.137	0.148	0.0111	0.4	0.771	0.301	0.759
54	J16	:LY2784544	LY2784544	1229236-86-5; 1229236-86-5, 1229236-87-6 (HCl)	0.988	1.05	0.926	1.1	0.976	0.846	0.988	0.973	-0.0154	1	1	0.861	0.992	1.26	1.2	1.23	1.15	1.28	1.29	1.23	1.24	0.0112	0.7	0.924	0.826	0.942
54	K20	:XL-184 free base (Cabozantinib)	XL184; Cabozantinib	849217-68-1,1140909-48-3 (L-(-)-Apple Acid); 849217-68-1	0.888	0.991	0.747	0.932	0.944	0.832	0.875	0.903	0.0275	1	1	0.751	0.992	0.959	0.977	0.986	1	1.02	0.938	0.974	0.986	0.0116	0.7	0.924	0.689	0.874
54	C16	:BMS 794833	BMS 794833	1174046-72-0, 1174161-83-1 (HCl); 1174046-72-0	0.762	0.825	1.06	0.784	0.807	1.02	0.881	0.869	-0.0121	1	1	0.922	0.992	1.27	0.923	1.18	1.08	1.03	1.31	1.12	1.14	0.0119	1	1	0.934	0.967
54	L11	:Linifanib (ABT-869)			0.778	0.936	0.812	0.895	0.889	0.706	0.842	0.83	-0.0116	1	1	0.889	0.992	0.734	0.782	0.761	0.768	0.803	0.743	0.759	0.771	0.0123	0.7	0.924	0.608	0.837
54	A18	:Neratinib (HKI-272)	Neratinib	698387-09-6; 698387-09-6, 915942-22-2 (Maleic acid)	0.644	0.553	0.828	0.667	0.577	0.896	0.675	0.713	0.0383	0.7	1	0.774	0.992	0.169	0.183	0.197	0.193	0.184	0.212	0.183	0.196	0.0133	0.4	0.771	0.314	0.767
54	F06	:TSU-68	TSU-68	252916-29-3, 251356-54-4 (sodium salt); 252916-29-3	0.739	0.787	0.8	0.779	0.779	0.782	0.775	0.78	0.00483	0.7	1	0.82	0.992	0.755	0.756	0.806	0.74	0.74	0.878	0.772	0.786	0.0136	0.7	0.924	0.802	0.929
54	I21	:77	Irinotecan HCl; Irinotecan hydrochloride	100286906	0.909	0.902	0.875	0.931	0.906	0.856	0.896	0.898	0.00215	1	1	0.935	0.992	0.907	0.892	0.951	0.937	0.965	0.891	0.917	0.931	0.0142	1	1	0.637	0.844
54	J14	:AZD1480	AZD1480	935666-88-9; 935666-88-9, 1260222-79-4 (TFA)	0.962	0.846	0.808	0.949	0.992	0.794	0.872	0.912	0.0394	1	1	0.633	0.992	1.12	1.12	1.15	1.13	1.23	1.08	1.13	1.15	0.0143	1	1	0.781	0.914
54	O17	:64	Imatinib mesylate; Imatinib; Imatinib Mesylate; Imatinib(STI571)	152459-95-5; 152459-95-5, 152459-95-5; 220127-57-1; 220127-57-1, 152459-95-5 (free base), 862366-25-4 (HCL)	1.01	1.01	0.809	1.03	1.13	0.901	0.942	1.02	0.0771	0.4	1	0.455	0.992	0.945	1.14	1.07	1.19	1.14	0.869	1.05	1.07	0.0143	1	1	0.909	0.962
54	L16	:WYE-687		1062161-90-3, 1198178-23-2 (HCl)	0.974	0.906	0.726	0.922	0.917	0.713	0.869	0.851	-0.018	1	1	0.867	0.992	0.728	0.919	0.85	0.901	0.858	0.781	0.832	0.847	0.0145	1	1	0.839	0.944
54	C05	:10	Arsenic trioxide	1327-53-3	0.846	0.812	0.997	0.92	0.846	1.05	0.885	0.939	0.0537	0.7	1	0.551	0.992	1.04	0.922	0.92	0.999	0.856	1.07	0.961	0.976	0.0146	1	1	0.858	0.944
54	H04	:Quercetin (Sophoretin)	QUERCETIN; Quercetin(Sophoretin); Quercetin dihydrate	6151-25-3; 117-39-5	0.922	0.854	0.956	0.854	0.911	0.906	0.911	0.891	-0.02	0.7	1	0.606	0.992	0.898	0.926	1.01	1.03	0.832	1.02	0.946	0.96	0.0146	0.7	0.924	0.854	0.944
54	D19	:TAK-733		1035555-63-5	0.185	0.183	0.186	0.163	0.137	0.168	0.185	0.156	-0.0286	0.1	1	0.0938	0.992	0.0382	0.0461	0.0347	0.0607	0.0432	0.0594	0.0397	0.0544	0.0147	0.2	0.644	0.102	0.646
54	J03	:PF-04217903	PF-04217903	956905-27-4, 956906-93-7 (methanesulfonate), 1159490-81-9 (HCl); 956905-27-4	0.989	0.976	0.989	1.02	0.936	0.952	0.985	0.97	-0.0146	0.7	1	0.64	0.992	0.953	0.966	0.948	1.03	0.97	0.915	0.956	0.971	0.0155	0.7	0.924	0.687	0.874
54	M09	:31	Pentostatin	53910-25-1	0.936	0.969	0.848	0.932	0.961	0.832	0.918	0.908	-0.00956	0.7	1	0.866	0.992	0.922	0.965	0.854	0.925	1.01	0.859	0.914	0.93	0.0163	0.7	0.924	0.778	0.914
54	A17	:57	Vismodegib	879085-55-9	0.856	0.91	1.09	0.968	0.952	1.06	0.953	0.992	0.0398	0.7	1	0.649	0.992	1.11	0.964	1.02	1.04	0.92	1.19	1.03	1.05	0.017	1	1	0.863	0.944
54	N16	:PF-00562271		939791-38-5, 717907-75-0 (free base), 939791-39-6 (methanesulfonate)	1.04	0.955	0.727	0.941	1.1	0.664	0.906	0.902	-0.00464	1	1	0.978	0.992	0.794	1.04	0.839	0.951	0.996	0.775	0.89	0.908	0.0177	1	1	0.869	0.944
54	P05	:AZD8330	AZD8330	869357-68-6	0.162	0.154	0.158	0.128	0.14	0.142	0.158	0.137	-0.0215	0.1	1	0.0171	0.556	0.0453	0.0393	0.0252	0.0766	0.0566	0.0338	0.0366	0.0557	0.0191	0.4	0.771	0.263	0.759
54	E18	:Motesanib Diphosphate	Motesanib Diphosphate	857876-30-3; 857876-30-3, 453562-69-1 (free base), 945716-97-2 (H2O)	0.803	0.861	0.927	0.882	0.918	0.952	0.864	0.917	0.0534	0.4	1	0.281	0.992	0.984	0.868	0.901	0.853	0.857	1.1	0.917	0.937	0.0194	0.7	0.924	0.843	0.944
54	N15	:PCI-32765 (Ibrutinib)		936563-96-1	0.821	0.729	0.604	0.899	0.784	0.625	0.718	0.769	0.0506	0.7	1	0.645	0.992	0.375	0.465	0.389	0.409	0.449	0.43	0.41	0.429	0.0198	0.7	0.924	0.566	0.837
54	O21	:80	Valrubicin	56124-62-0	1.05	1.01	0.967	0.996	1.04	0.931	1.01	0.99	-0.019	0.7	1	0.67	0.992	0.867	0.846	0.925	0.884	0.93	0.884	0.879	0.899	0.02	0.4	0.771	0.523	0.837
54	G04	:84	Vinblastine sulfate salt; Vinblastine sulfate	143-67-9	0.242	0.302	0.314	0.436	0.457	0.449	0.286	0.448	0.161	0.1	1	0.0136	0.556	0.237	0.248	0.279	0.258	0.269	0.303	0.255	0.277	0.022	0.4	0.771	0.302	0.759
54	G05	:12	Busulfan	55-98-1	0.907	0.854	0.834	0.873	0.907	0.888	0.865	0.889	0.0244	0.7	1	0.389	0.992	0.866	0.909	0.904	0.975	0.844	0.93	0.893	0.916	0.023	0.7	0.924	0.62	0.838
54	C13	:42	Clofarabine	.	0.668	0.692	0.72	0.608	0.77	0.843	0.693	0.74	0.0472	0.7	1	0.57	0.992	0.275	0.225	0.268	0.251	0.254	0.334	0.256	0.28	0.0237	1	1	0.502	0.837
54	C07	:18	5-Aza-2'-deoxycytidine; Decitabine	2353-33-5	0.592	0.644	0.908	0.753	0.75	1.02	0.715	0.841	0.126	0.4	1	0.396	0.992	0.903	0.687	0.917	0.929	0.656	0.996	0.836	0.86	0.0244	0.7	0.924	0.859	0.944
54	H08	:Deforolimus (Ridaforolimus)	Deforolimus(MK-8669)	572924-54-0; 572924-54-0, 697252-87-2	0.614	0.578	0.581	0.599	0.529	0.595	0.591	0.574	-0.017	1	1	0.549	0.992	0.477	0.554	0.537	0.57	0.514	0.559	0.523	0.548	0.0248	0.4	0.771	0.443	0.82
54	P08	:GSK1120212 (Trametinib)	GSK-1120212	871700-17-3, 871702-06-6 (sodium salt)	0.159	0.176	0.179	0.133	0.148	0.152	0.171	0.144	-0.027	0.1	1	0.0346	0.838	0.0329	0.0328	0.0406	0.0666	0.0687	0.0453	0.0354	0.0602	0.0248	0.1	0.586	0.0674	0.593
54	L07	:CAL-101 (GS-1101)		870281-82-6	0.95	0.921	0.756	0.948	0.973	0.777	0.876	0.899	0.0235	0.7	1	0.799	0.992	0.853	0.887	0.816	0.957	0.879	0.798	0.852	0.878	0.0263	1	1	0.64	0.844
54	L18	:GSK1059615	GSK1059615	958852-01-2, 1356195-42-0 (H2O . Na); 958852-01-1	0.903	0.898	0.748	0.861	0.913	0.716	0.85	0.83	-0.0198	1	1	0.812	0.992	0.687	0.743	0.73	0.804	0.765	0.673	0.72	0.747	0.0275	0.7	0.924	0.569	0.837
54	O07	:24	Procarbazine hydrochloride; Procarbazine	366-70-1	0.997	0.989	0.758	0.964	1.11	0.812	0.915	0.963	0.0484	1	1	0.701	0.992	0.91	1.03	0.962	1.11	1.01	0.87	0.969	0.996	0.0277	1	1	0.749	0.9
54	A03	:1	Hydroxyurea	127-07-1; 127071	0.971	1.01	1.16	0.957	0.896	1.14	1.05	0.998	-0.0497	0.4	1	0.626	0.992	1.06	1.11	1.01	1.01	1.1	1.15	1.06	1.09	0.0292	0.7	0.924	0.585	0.837
54	N07	:PIK-294		900185-02-6	1.05	0.977	0.783	0.941	1.05	0.751	0.937	0.912	-0.0242	0.7	1	0.847	0.992	0.872	0.983	0.932	1.01	0.944	0.926	0.929	0.96	0.0311	0.7	0.924	0.493	0.837
54	L12	:AEE788 (NVP-AEE788)	AEE788	497839-62-0	0.663	0.719	0.698	0.678	0.795	0.613	0.694	0.695	0.00187	1	1	0.976	0.992	0.336	0.453	0.453	0.438	0.491	0.409	0.414	0.446	0.0319	1	1	0.532	0.837
54	N05	:CCT129202	CCT129202	942947-93-5	1.04	1.03	0.878	0.981	1.11	0.9	0.982	0.997	0.0151	1	1	0.859	0.992	1	1.13	1.08	1.21	1.08	1.02	1.07	1.1	0.0334	1	1	0.656	0.862
54	N10	:Tofacitinib citrate (CP-690550 citrate)		540737-29-9, 477600-75-2 (free base)	1.06	1.11	0.801	1.14	1.17	0.848	0.991	1.05	0.063	0.4	1	0.678	0.992	1.19	1.39	1.25	1.24	1.37	1.33	1.28	1.31	0.0335	1	1	0.673	0.87
54	P17	:ZM 336372	ZM 336372	208260-29-1	1.1	1.06	0.897	0.966	1.05	0.878	1.02	0.965	-0.0517	0.4	1	0.547	0.992	1.14	1.2	1.12	1.28	1.26	1.04	1.15	1.19	0.0391	0.7	0.924	0.669	0.87
54	H06	:Quizartinib (AC220)	AC-220	950769-58-1,1132827-21-4 (2HCl), 1132827-24-7 (methanesulfonate); 950769-58-1	0.926	0.947	0.821	0.966	0.934	0.955	0.898	0.952	0.054	0.2	1	0.299	0.992	0.989	1.04	0.983	1.03	0.968	1.14	1	1.04	0.0392	1	1	0.525	0.837
54	K18	:R406(free base)	R406(free base); R406	841290-81-1; 841290-81-1, 841290-82-2 (methanesulfonate); 841290-80-0	0.964	0.945	0.863	1.03	1.06	0.765	0.924	0.952	0.0283	0.7	1	0.797	0.992	1.18	1.13	1.13	1.2	1.19	1.16	1.15	1.18	0.0394	0.2	0.644	0.161	0.695
54	P10	:AS-604850		648449-76-7	1.11	1.01	0.787	1.06	0.984	0.774	0.966	0.939	-0.0271	0.7	1	0.842	0.992	0.865	1.04	1	1.06	1.11	0.855	0.969	1.01	0.0398	0.7	0.924	0.698	0.879
54	L04	:HMN-214	HMN-214	173529-46-9	0.899	0.952	0.892	0.959	0.896	0.916	0.914	0.924	0.00975	0.7	1	0.732	0.992	0.56	0.644	0.665	0.663	0.695	0.632	0.623	0.664	0.0405	0.7	0.924	0.345	0.779
54	I05	:13	Altretamine	645-05-6	0.876	0.911	0.822	0.861	0.85	0.872	0.87	0.861	-0.00857	0.7	1	0.776	0.992	0.98	0.791	0.889	0.913	0.952	0.928	0.887	0.931	0.044	0.7	0.924	0.507	0.837
54	L15	:JNJ-7706621	JNJ-7706621	443797-96-4	0.899	1.09	0.793	1.03	1.01	0.84	0.927	0.959	0.0317	1	1	0.78	0.992	1.06	1.17	0.973	1.16	1.15	1.04	1.07	1.11	0.0479	1	1	0.522	0.837
54	O13	:48	Fludarabine; Fludarabine phosphate	75607-67-9	0.92	0.949	0.767	0.886	0.911	0.777	0.878	0.858	-0.0206	0.7	1	0.784	0.992	0.796	0.903	0.827	0.988	0.87	0.814	0.842	0.891	0.0485	0.7	0.924	0.477	0.837
54	M17	:63	Pazopanib Hydrochloride	635702-64-6; 635702-64-6, 444731-52-6 (free base)	0.992	0.988	0.775	0.977	1.07	0.783	0.918	0.944	0.026	1	1	0.828	0.992	1.01	1.04	0.945	1.14	1.07	0.935	0.997	1.05	0.0516	0.7	0.924	0.495	0.837
54	O05	:16	Lomustine, CCNU; Lomustine	13010-47-4	1.06	1.06	0.799	1.03	1.08	0.79	0.971	0.967	-0.00458	1	1	0.972	0.992	0.904	1.06	0.964	1.04	1.13	0.911	0.977	1.03	0.0518	0.7	0.924	0.553	0.837
54	I22	:JNJ-38877605	JNJ-38877605	943540-75-8; 943540-75-8, 1093204-17-1 (X methanesulfonate), 1093204-20-6 (XHCl)	0.875	0.932	0.906	1.02	1.02	0.823	0.904	0.954	0.0493	0.7	1	0.533	0.992	0.95	0.972	0.92	1	0.992	1.01	0.947	1	0.0524	0.1	0.586	0.0636	0.593
54	H16	:CHIR-99021 (CT99021)	CHIR-99021	252917-06-9	0.848	0.816	0.838	0.884	0.884	0.774	0.834	0.847	0.0132	0.7	1	0.758	0.992	0.64	0.722	0.834	0.747	0.762	0.856	0.732	0.788	0.0563	0.4	0.771	0.45	0.82
54	N06	:ENMD-2076	ENMD-2076	934353-76-1; 1291074-87-7	1.01	0.976	0.802	0.999	0.942	0.75	0.93	0.897	-0.0329	0.7	1	0.757	0.992	0.757	0.814	0.737	1.01	0.801	0.671	0.769	0.826	0.0566	1	1	0.624	0.838
54	O14	:Telatinib (BAY 57-9352)		332012-40-5, 332013-24-8 (4-methylbenzenesulfonate), 332013-28-2 (2HCl)	0.925	0.933	0.802	0.955	0.964	0.768	0.886	0.896	0.0092	0.7	1	0.911	0.992	0.831	1.06	0.84	1.1	0.956	0.845	0.911	0.968	0.0573	0.4	0.771	0.619	0.838
54	G16	:AT9283	AT9283	896466-04-9, 896466-57-2 ((��)-Lactic acid), 896466-61-8 (HCl), 896466-55-0 (methanesulfonate); 896466-04-9	0.685	0.643	0.66	0.676	0.702	0.752	0.663	0.71	0.0472	0.2	1	0.157	0.992	0.191	0.315	0.331	0.315	0.319	0.375	0.279	0.336	0.0574	0.4	0.771	0.327	0.779
54	M22	:AZD7762	AZD7762	860352-01-8; 860352-01-8, 1246094-78-9 (HCl), 1192875-06-1 (Fumaric acid)	0.414	0.402	0.351	0.4	0.471	0.35	0.389	0.407	0.0181	1	1	0.681	0.992	0.176	0.217	0.19	0.159	0.309	0.291	0.194	0.253	0.0586	0.7	0.924	0.34	0.779
54	K11	:38	Lenalidomide	191732-72-6, 191732-72-6	0.851	0.786	0.729	0.96	0.865	0.736	0.788	0.854	0.0653	0.4	1	0.439	0.992	0.861	0.803	0.797	0.887	0.939	0.821	0.82	0.882	0.0618	0.2	0.644	0.211	0.746
54	M18	:Roscovitine (Seliciclib, CYC202)	ROSCOVITINE; Roscovitine(CYC202); Roscovitine	186692-46-6	0.869	0.99	0.761	0.963	1.07	0.753	0.873	0.929	0.0556	1	1	0.655	0.992	0.803	0.969	0.935	0.954	1.03	0.905	0.902	0.964	0.062	0.7	0.924	0.386	0.802
54	N14	:NVP-BSK805		1092499-93-8 (free base)	1.01	0.909	0.748	1	0.932	0.849	0.887	0.927	0.0398	1	1	0.676	0.992	0.899	1.2	1.04	1.02	1.24	1.07	1.05	1.11	0.0623	0.7	0.924	0.606	0.837
54	B04	:WZ3146	WZ3146	1214265-56-1	0.798	0.739	0.924	0.759	0.767	0.879	0.821	0.801	-0.0192	1	1	0.79	0.992	0.0644	0.0552	0.0834	0.0697	0.118	0.207	0.0676	0.132	0.064	0.2	0.644	0.251	0.759
54	O15	:56	Gefitinib(Iressa); Gefitinib	184475-35-2, 184475-55-6 (HCl); 184475-35-2; 184475352	0.991	0.898	0.754	0.959	1.05	0.779	0.881	0.931	0.05	0.7	1	0.662	0.992	0.438	0.545	0.505	0.653	0.589	0.442	0.496	0.561	0.0653	0.4	0.771	0.421	0.82
54	E04	:83	Paclitaxel; Taxol	33069-62-4	0.236	0.237	0.252	0.358	0.373	0.441	0.242	0.391	0.149	0.1	1	0.0244	0.649	0.301	0.253	0.348	0.322	0.324	0.457	0.301	0.368	0.0669	0.4	0.771	0.285	0.759
54	P15	:TAK-901		934541-31-8, 934542-50-4 (HCl), 1020203-96-6 (Fumaric acid), 1020203-86-4 (benzenesulfonate)	0.663	0.778	0.718	0.768	0.772	0.566	0.72	0.702	-0.018	1	1	0.827	0.992	0.484	0.517	0.455	0.579	0.62	0.46	0.485	0.553	0.068	0.4	0.771	0.291	0.759
54	B03	:Vandetanib (Zactima)	Vandetanib	443913-73-3, 338992-53-3 (TFA), 524722-52-9 (HCl); 443913-73-3	0.949	0.917	1.07	0.992	1.03	1.02	0.98	1.01	0.0338	0.7	1	0.556	0.992	0.743	0.719	0.747	0.722	0.725	0.967	0.736	0.805	0.0681	1	1	0.49	0.837
54	E06	:91	Vinorelbine tartrate	125317397	0.435	0.428	0.468	0.374	0.375	0.46	0.444	0.403	-0.0408	0.4	1	0.29	0.992	0.31	0.281	0.33	0.346	0.341	0.441	0.307	0.376	0.0692	0.1	0.586	0.155	0.677
54	P16	:AMG 900		945595-80-2	0.701	0.59	0.487	0.761	0.753	0.563	0.593	0.692	0.0997	0.4	1	0.328	0.992	0.392	0.509	0.423	0.554	0.558	0.425	0.441	0.512	0.0711	0.2	0.644	0.278	0.759
54	J11	:LY2603618 (IC-83)		911222-45-2	0.609	0.687	0.525	0.572	0.531	0.513	0.607	0.539	-0.0685	0.4	1	0.28	0.992	0.33	0.314	0.369	0.391	0.471	0.379	0.338	0.414	0.0758	0.1	0.586	0.1	0.646
54	O03	:8	Aminolevulinic acid hydrochloride; Aminolevulinic acid	5451-09-2; 02/09/5451 00:00:00	1.06	1.03	0.865	1.24	1.09	0.897	0.983	1.08	0.0929	0.4	1	0.477	0.992	0.939	1.04	0.964	1.03	1.18	0.954	0.98	1.06	0.076	0.7	0.924	0.385	0.802
54	D03	:CYC116	CYC116	693228-63-6, 1067881-58-6; 693228-63-6	0.914	0.901	0.923	0.899	0.836	0.959	0.913	0.898	-0.0147	0.7	1	0.722	0.992	0.683	0.662	0.815	0.888	0.683	0.821	0.72	0.797	0.0771	0.4	0.771	0.377	0.796
54	G21	:76	Lapatinib ditosylate; Lapatinib; Lapatinib Ditosylate	388082-77-7, 231277-92-2 (free base), 1187538-35-7 (4-methylbenzenesulfonate); .; 388082-77-7	0.824	0.919	0.811	0.907	0.887	0.741	0.851	0.845	-0.00606	1	1	0.928	0.992	0.597	0.6	0.62	0.77	0.636	0.643	0.605	0.683	0.0773	0.1	0.586	0.215	0.746
54	A19	:65	Sorafenib tosylate; Sorafenib; Sorafenib Tosylate	475207-59-1; .; 475207-59-1, 284461-73-0 (free base)	1.01	1.04	1.11	1.18	1.1	1.28	1.05	1.19	0.133	0.2	1	0.0996	0.992	1.22	1.1	1.2	1.14	1.27	1.34	1.18	1.25	0.0776	0.4	0.771	0.337	0.779
54	D14	:RAF265 (CHIR-265)	RAF265	927880-90-8; 927880-90-8, 1009568-00-6 (Fumaric acid)	0.586	0.62	0.891	0.702	0.828	0.947	0.699	0.826	0.127	0.4	1	0.355	0.992	0.339	0.314	0.387	0.41	0.327	0.543	0.347	0.427	0.08	0.4	0.771	0.332	0.779
54	C09	:26	Cladribine	4291-63-8	0.665	0.679	0.843	0.691	0.622	0.856	0.729	0.723	-0.00592	1	1	0.951	0.992	0.342	0.218	0.354	0.38	0.286	0.491	0.305	0.386	0.0808	0.4	0.771	0.339	0.779
54	I04	:85	Vincristine sulfate	2068-78-2	0.324	0.279	0.264	0.485	0.503	0.371	0.289	0.453	0.164	0.1	1	0.042	0.84	0.303	0.289	0.317	0.353	0.387	0.423	0.303	0.387	0.0841	0.1	0.586	0.0394	0.55
54	B15	:LY2228820	LY2228820	862507-23-1; 862507-23-1, 862505-00-8 (free base), 862507-29-7 (HCl)	0.848	0.782	1.17	1.04	1.01	1.27	0.933	1.11	0.173	0.4	1	0.309	0.992	1.26	0.936	1.24	1.12	1.19	1.43	1.15	1.24	0.0965	1	1	0.532	0.837
54	I17	:61	Topotecan HCl; Topotecan hydrochloride	119413-54-6	0.359	0.388	0.401	0.452	0.426	0.386	0.383	0.421	0.0385	0.4	1	0.178	0.992	0.207	0.192	0.264	0.346	0.295	0.311	0.221	0.318	0.0966	0.1	0.586	0.0266	0.519
54	K19	:70	Ixabepilone	219989-84-1, 219989-84-1	0.342	0.255	0.209	0.547	0.466	0.379	0.269	0.464	0.195	0.1	1	0.0372	0.838	0.242	0.328	0.294	0.4	0.389	0.369	0.288	0.386	0.0976	0.1	0.586	0.0474	0.593
54	D10	:VX-745	VX-745	209410-46-8	0.783	0.82	0.997	0.719	0.821	0.953	0.867	0.831	-0.0356	1	1	0.726	0.992	1.17	0.856	1.05	1.11	1.01	1.25	1.03	1.12	0.0982	0.7	0.924	0.448	0.82
54	D09	:VX-702	VX-702	479543-46-9; 745833-23-2, 479543-46-9	0.876	0.812	0.93	0.856	0.847	1.04	0.872	0.914	0.0417	1	1	0.599	0.992	1.07	0.864	1.05	1.04	1.15	1.09	0.995	1.09	0.0986	0.4	0.771	0.273	0.759
54	I20	:Regorafenib (BAY 73-4506)	Regorafenib; BAY 73-4506(Regorafenib)	755037-03-7; 755037-03-7, 835621-07-3 (HCl), 835621-08-4 (methanesulfonate)	0.895	0.906	0.875	0.973	0.902	0.864	0.892	0.913	0.0213	1	1	0.581	0.992	0.929	0.908	0.903	1.01	1.05	0.988	0.914	1.02	0.105	0.1	0.586	0.0185	0.519
54	L05	:ON-01910	ON-01910	1225497-78-8	0.322	0.286	0.3	0.371	0.466	0.362	0.303	0.4	0.097	0.1	1	0.0884	0.992	0.21	0.245	0.281	0.36	0.362	0.335	0.245	0.352	0.107	0.1	0.586	0.0219	0.519
54	O11	:40	Mitomycin; Mitomycin C	50-07-7	0.903	0.893	0.739	0.872	0.961	0.649	0.845	0.827	-0.0178	1	1	0.878	0.992	0.448	0.528	0.435	0.602	0.669	0.47	0.471	0.58	0.11	0.2	0.644	0.194	0.729
54	N04	:Barasertib (AZD1152-HQPA)	AZD1152-HQPA(Barasertib)	722544-51-6	0.68	0.721	0.741	0.81	0.726	0.653	0.714	0.73	0.0155	1	1	0.774	0.992	0.692	0.734	0.661	0.959	0.765	0.716	0.696	0.813	0.118	0.2	0.644	0.25	0.759
54	C04	:82	Cabazitaxel	183133-96-2	0.328	0.309	0.41	0.474	0.43	0.558	0.349	0.488	0.138	0.1	1	0.0487	0.84	0.488	0.337	0.437	0.589	0.472	0.563	0.421	0.541	0.121	0.2	0.644	0.104	0.646
54	O20	:VX-680 (MK-0457, Tozasertib)	VX-680	639089-54-6; 639089-54-6, 639090-58-7 (sulfate)	0.773	0.727	0.651	0.814	0.819	0.665	0.717	0.766	0.0493	0.4	1	0.474	0.992	0.457	0.513	0.408	0.627	0.619	0.507	0.46	0.585	0.125	0.2	0.644	0.0678	0.593
54	N03	:Aurora A Inhibitor I	Aurora A Inhibitor I	1158838-45-9	1.04	1.03	0.98	0.995	1.03	0.94	1.02	0.989	-0.0271	0.7	1	0.462	0.992	0.64	0.684	0.69	0.963	0.727	0.733	0.672	0.808	0.136	0.1	0.586	0.219	0.746
54	N13	:KX2-391		897016-82-9, 1038395-65-1 (2HCl), 1080645-95-9 (methanesulfonate), 1201926-60-4 (Maleic acid)	0.239	0.207	0.187	0.386	0.315	0.257	0.211	0.319	0.108	0.1	1	0.0867	0.992	0.215	0.305	0.223	0.369	0.444	0.351	0.248	0.388	0.14	0.1	0.586	0.0256	0.519
54	C21	:74	Etoposide	33419-42-0	0.975	0.928	0.903	0.846	0.97	0.998	0.935	0.938	0.00254	1	1	0.964	0.992	0.895	0.802	0.839	0.988	0.938	1.03	0.845	0.986	0.141	0.1	0.586	0.0212	0.519
54	M21	:79	Teniposide	29767-20-2	0.823	0.819	0.69	0.879	0.913	0.792	0.777	0.861	0.084	0.4	1	0.214	0.992	0.468	0.554	0.611	0.664	0.728	0.664	0.544	0.686	0.141	0.1	0.586	0.0568	0.593
54	O12	:MLN8237 (Alisertib)	MLN8237	1028486-01-2; 1028486-01-2, 1186318-95-5, 1028486-06-7 (sodium salt)	0.861	0.828	0.773	0.821	0.882	0.71	0.821	0.804	-0.0162	1	1	0.792	0.992	0.375	0.431	0.336	0.645	0.495	0.428	0.381	0.523	0.142	0.2	0.644	0.143	0.675
54	P06	:BIX 02188	BIX 02188	1094614-84-2	0.982	1.02	0.731	1.06	1.1	0.793	0.912	0.985	0.0733	0.4	1	0.611	0.992	0.878	1.09	0.859	1.21	1.19	0.853	0.941	1.08	0.143	0.7	0.924	0.365	0.791
54	O16	:PHA-680632	PHA-680632	398493-79-3	0.986	0.969	0.776	0.997	0.948	0.729	0.911	0.891	-0.0195	1	1	0.864	0.992	0.498	0.641	0.531	0.795	0.76	0.547	0.557	0.7	0.144	0.2	0.644	0.199	0.731
54	B18	:SB 203580	SB 203580	152121-47-6, 224047-03-4, 869185-85-3 (HCl); 152121-47-6	0.845	0.831	1.03	0.928	0.886	1.28	0.902	1.03	0.129	0.4	1	0.425	0.992	1.24	0.996	1.19	1.16	1.3	1.43	1.14	1.3	0.154	0.4	0.771	0.226	0.75
54	A04	:81	Docetaxel	114977285	0.344	0.337	0.366	0.456	0.459	0.557	0.349	0.491	0.142	0.1	1	0.0433	0.84	0.435	0.416	0.436	0.606	0.523	0.621	0.429	0.584	0.155	0.1	0.586	0.0318	0.528
54	L03	:GSK461364	GSK461364	929095-18-1; 929095-18-1, 1000873-97-1	0.358	0.351	0.269	0.48	0.509	0.453	0.326	0.481	0.155	0.1	1	0.0153	0.556	0.297	0.352	0.439	0.53	0.527	0.494	0.362	0.517	0.155	0.1	0.586	0.0556	0.593
54	K17	:62	Dasatinib	863127779; 302962-49-8, 854001-07-3 (HCl); 302962-49-8	0.933	0.884	0.709	0.933	0.87	0.733	0.842	0.846	0.00366	1	1	0.97	0.992	0.831	0.923	0.833	1.11	1.09	0.893	0.862	1.03	0.169	0.2	0.644	0.121	0.658
54	O18	:SNS-314	SNS-314 Mesylate	1146618-41-8, 1057249-41-8 (FREE BASE); 1057249-41-8	0.652	0.685	0.579	0.873	0.794	0.623	0.638	0.764	0.125	0.4	1	0.225	0.992	0.455	0.62	0.44	0.732	0.82	0.516	0.505	0.689	0.184	0.2	0.644	0.173	0.719
54	H03	:Nilotinib (AMN-107)	Nilotinib	641571-10-0; 641571-10-0, 641571-10-0	1.04	1.01	1.13	1.12	1.19	1.08	1.06	1.13	0.071	0.4	1	0.227	0.992	1.08	1.12	1.15	1.34	1.26	1.3	1.12	1.3	0.186	0.1	0.586	0.00345	0.252
54	B16	:BIRB 796 (Doramapimod)	BIRB 796	285983-48-4; 285983-48-4, 1283526-53-3 (HCl)	0.823	0.848	1.14	0.985	1.16	1.24	0.936	1.13	0.194	0.2	1	0.205	0.992	1.26	0.863	1.27	1.29	1.27	1.39	1.13	1.32	0.187	0.1	0.586	0.296	0.759
54	B17	:SB 202190	SB 202190; SB-202190	152121-30-7; 152121-30-7, 350228-36-3 (HCl)	0.852	0.91	1.1	1.02	0.995	1.23	0.955	1.08	0.125	0.4	1	0.303	0.992	1.18	0.978	1.35	1.37	1.29	1.42	1.17	1.36	0.19	0.2	0.644	0.209	0.746
54	K07	:22	Cytarabine hydrochloride; Cytosine-1-beta-D-arabinofuranoside hydrochloride; Cytarabine HCl	69-74-9	0.806	0.869	0.696	0.837	0.847	0.815	0.79	0.833	0.0428	0.7	1	0.488	0.992	0.362	0.549	0.515	0.746	0.694	0.563	0.475	0.668	0.192	0.1	0.586	0.0721	0.593
54	O09	:32	Gemcitabine hydrochloride; Gemcitabine HCl	.	0.306	0.321	0.164	0.426	0.496	0.266	0.264	0.396	0.132	0.4	1	0.199	0.992	0.121	0.288	0.16	0.412	0.471	0.288	0.19	0.39	0.201	0.1	0.586	0.0533	0.593
54	I09	:29	Retinoic acid; Tretinoin; 13-cis-retinoic acid	302-79-4; 4759-48-2	0.951	0.872	0.943	1.13	1.05	0.954	0.922	1.04	0.12	0.1	1	0.121	0.992	1.21	1.11	1.09	1.35	1.39	1.29	1.14	1.34	0.205	0.1	0.586	0.0157	0.519
54	P18	:PH-797804		586379-66-0, 1073667-47-6	1.03	1.04	0.739	1.29	1.21	0.956	0.936	1.15	0.216	0.4	1	0.199	0.992	0.908	1.07	0.943	1.35	1.39	1.14	0.975	1.29	0.32	0.1	0.586	0.0312	0.528
